# Supplementary material for: Neutral colonisations drive high beta-diversity in cavernicole springtails (Collembola)
Source: PLoS One. 2018 Jan 2;13(1):e0189638. doi: 10.1371/journal.pone.0189638 (PMC5749714; doi:10.1371/journal.pone.0189638)
Supplement: S2 Table — (XLSX) [file pone.0189638.s003.xlsx]

## Sheet: 441 caves
Romanian Carpathians or Dobrogea	Name of mountain/ Dobrogea	County	Locality	Cave name	Synonyms of caves	No./Basin (after Goran, 1982)	Code UTM	Latitude	Longitude	Altitude	Lenght of cave	Depth of cave	Number of surveys	Sampling effort	Number of species in each cave	Bibliography
Meridionali	Munții Mehedinți	Gorj		Avenul de la Cazărmi (nr. 1)		4 / 2121	FQ49	22.7484	45.072	850	35	21	3	1	2	Gruia, 1969a; Gruia, 1975; Gruia & Ilie, 2000-2001
Meridionali	Munții Mehedinți	Gorj		Avenul de la Cazărmi (nr. 2)		5 / 2121	FQ49	22.7479	45.0692	850	25	10	3	1	2	Gruia, 1969a; Gruia,1975; Gruia & Ilie, 2000-2001
Meridionali	Munții Mehedinți	Gorj		Avenul de la Cazărmi (nr. 3)	Avenul nr. 3 de la Piatra Scrisă	06 / 2121	FQ49	22.7479	45.0663	850	45	7	2	1	2	Gruia & Ilie, 2000-2001; Gruia, 2003
Occidentali	Munții Pădurea Craiului	Bihor	Pusta-Călăţea	Avenul de la Călăţea		4/3710	FT00	22.3809	46.9902	372	11	7	2	1	5	Gruia & Ilie, 2000-2001; Gruia, 2003
Meridionali	Munții Retezat	Hunedoara		Avenul din Borzii Vineţi		No data	FR61	23.3882	45.2921	1800	No data	65	3	1	1	Gruia, 1999; Gruia & Ilie, 2000-2001; Gruia, 2003
Banat	Munții Domanului	Caraş-Severin		Avenul din Cioaca Mare	Peştera cu Trepţi	3/2246	ER71	21.9724	45.2204	883	759	137	2	1	3	Gruia & Ilie, 2000-2001; Gruia, 2003
Meridionali	Munții Mehedinți			Avenul din Faţa Pietricelii		30/2121	FQ46	22.8341	44.8237	600	4	4	2	1	1	Gruia, 1969a; Gruia,1975;
Meridionali	Masivul Piatra Craiului			Avenul Gaura Gojnei		1 / 1271	No data	25.4818	46.1107	1253	14	14	2	1	2	Gruia & Popa, 2004-2005; Popa & Gruia, 2006
Meridionali	Munții Mehedinți	Gorj		Avenul Mare din Sohodoalele Mari		24 / 2121	FQ58	22.9667	45.0015	510	30	30	4	2	6	Gruia, 1969a; Gruia, 1975; Gruia & Ilie, 2000-2001; Gruia, 2003
Meridionali	Munții Mehedinți	Gorj	Piatra Mare a Cloșanilor	Avenul Muşetoaia		No data	FQ49	22.7787	45.1139	846	No data	No data	2	1	8	Gruia & Ilie, 2000-2001; Gruia, 2003
Meridionali	Munții Mehedinți	Gorj		Peştera aven nr. 1 din Sohodoalele Mici		27 / 2121	FQ49	22.7543	45.0694	400	30	11	3	1	3	Gruia, 1969a; Gruia & Ilie, 2000-2001; Gruia, 2003
Meridionali	Munții Mehedinți	Gorj		Avenul nr. 2 din Valea Sohodoalelor Mici	P. lui Arion Arjoc	26 / 2121	FQ49	22.7514	45.0674	540	210	30	4	2	9	Gruia, 1969a; Gruia,1975; Gruia & Ilie, 2000-2001; Gruia, 2003
Banat	Munții Domanului	Caraş-Severin		Avenul Prieteniei		10/2243	ER70	21.9548	45.1945	394	100	17	2	1	1	Gruia & Ilie, 2000-2001; Gruia, 2003
Meridionali	Munții Şureanu	Hunedoara	Boşorod	Avenul Vali Neagu		No data	FR66	23.092029°	45.678440°	337	No data	No data	2	1	3	Gruia & Ilie, 2000-2001; Gruia, 2003
Dobrogea	Dobrogea			Canaraua cu Abri Afumate		No data	NJ58	27.6873	44.1161	74	No data	No data	2	1	6	Gruia & Ilie, 2000-2001; Gruia, 2003
Occidentali	Munții Pădurea Craiului	Bihor	Luncasprie	Cavitatea artificiala nr. 1 de la Băroaia	Peştera din Băroaia	125 / 3707	GR20	22.3123	46.8458	530	206	54	4	2	3	Gruia, 1969a; Gruia,1975; Gruia & Ilie, 2000-2001; Gruia, 2003
Meridionali	Masivul Piatra Craiului			Peștera „La Despicatură”		19 / 1261	LL64	25.2085	45.42	1531	11	4	2	1	1	Nae et. al., 2004-2005; Popa & Gruia, 2006
Banat	Munții Aninei	Caraş-Severin	Sasca Română	Peştera 2 Mai		30 / 2238	ER70	21.7226	44.8923	490	700	16	2	1	1	Gruia & Ilie, 2000-2001; Gruia, 2003
Banat	Munţii Dognecea	Caraş-Severin	Ocna de Fier	Peştera Abatajul lui Anton	Abatajul lui Anton de Padua	1/2250	ER62	21.7783	45.3389	440	650	110	4	2	3	Gruia, 1967a; Negrea & Negrea, 1977; Gruia & Ilie, 2000-2001; Gruia, 2003
Meridionali	Munții Cernei	Caraş-Severin	Băile Herculane	Peştera lui Adam	Avenul cu Aburi	3/2146	FQ17	22.4277	44.8967	295	169	27	5	2	5	Decou, Negrea & Negrea, 1974; Gruia,1975; Negrea & Negrea, 1977; Gruia & Ilie, 2000-2001; Gruia, 2003
Meridionali	Munții Vâlcan	Hunedoara	Câmpul lui Neag	Peştera Alunii Negri	Peştera Alunii Negrului	7/2110	FR61	23.0184	45.3066	875	3280	43,5	7	3	6	Mack-Firă, 1961; Gruia, 1969a; Gruia, 1971; Gruia,1975; Gruia & Ilie, 2000-2001; Gruia, 2003; Gruia & Popa, 2004-2005 din Popa & Gruia, 2004;
Meridionali	Munții Căpățânei	Vâlcea	Olăneşti	Peştera Arnăuţilor		1/2041	KL60	24.0871	45.251	1000	150	2	5	2	3	Gruia, 1967a; Gruia, 1969a; Gruia,1975; Gruia & Ilie, 2000-2001; Gruia, 2003
Meridionali	Munţii Piatra Craiului			Peștera Aven Curmătura		11 / 1261	LL64	25.2706	45.5454	1519	26	21	2	1	1	Gruia & Ilie, 2000-2001; Gruia, 2003
Meridionali	Munții Mehedinți			Peştera Aven de la Pietre	Peştera de la Letri	1/2132	FQ55	22.9575	44.7316	550	105	25	2	1	1	Gruia, 1969a; Gruia,1975
Meridionali	Munții Mehedinți		Piatra Mare a Cloșanilor	Peştera Aven din Foeroaga Îngustă		5/2120	FQ49	22.7787	45.1139	795	240	71	4	2	1	Gruia, 1969a; Gruia,1975; Gruia & Ilie, 2000-2001; Gruia, 2003;
Meridionali	Munții Mehedinți	Gorj		Peştera aven nr. 3 din Sohodoalele Mici		25 / 2121	FQ49	22.7488	45.0653	480	12	12	5	2	4	Gruia, 1965a; Gruia, 1969a; Gruia,1975; Gruia & Ilie, 2000-2001; Gruia, 2003
Occidentali	Munții Bihor		Valea Sighiştel	Peştera Avenul de la Ciungi		8/3425	FS15	22.6	46.5289	284	No data	No data	2	1	2	Gruia & Ilie, 2000-2001; Gruia, 2003
Meridionali	Munții Mehedinți			Peştera Avenul de la Muncelu		9/2120	FQ49	22.8427	45.0936	1350	65	49	1	1	1	Gruia & Ilie, 2000-2001
Banat	Munţii Almaj		Ogaşul Runcului (Cioaca Runcului)	Peştera Avenul de la Vălee		14 / 2226	EQ77	22.1267	46.1728	413	28	24	1	1	2	Gruia, 2003
Meridionali	Munții Retezat			Peştera Avenul de sub Albele	Avenul din Albele	1/2104	FR61	22.8628	45.2916	1950	50	28	3	1	4	Gruia, 1999; Gruia & Ilie, 2000-2001; Gruia, 2003
Banat	Munții Domanului	Caraş-Severin	Cuptoare	Peştera Avenul din Cantonul Pin		2/2246	ER71	21.9556	45.2656	555	74	50	4	2	4	Gruia, 1969a; Negrea & Negrea, 1977; Gruia & Ilie, 2000-2001; Gruia, 2003
Meridionali	Munții Mehedinți		Brebina	Peştera Avenul din Furca Văii		2/2124	FQ48	22.8178	45.013	700	35	35	3	1	1	Gruia, 1969a; Gruia,1975; Gruia, 2003
Meridionali	Masivul Piatra Craiului			Peştera Avenul din Grind		5 / 1262	LL64	25.2081	45.5251	1645	220	122	2	1	2	Gruia & Ilie, 2000-2001; Gruia, 2003
No data	No data			Peştera Avenul din Gura Văii		No data	No data	No data	No data	No data	No data	No data	1	1	1	Gruia & Ilie, 2000-2001
Meridionali	Munții Mehedinți		Obârşia Cloşani	Peştera Avenul din Muchia Pietrei		4/2124	FQ48	22.6838	45.0263	750	42	16	2	1	1	Gruia & Ilie, 2000-2001; Gruia, 2003
Meridionali	Munții Mehedinți			Peştera Avenul din Piatra Muncelului	Peştera de la Petrucica Muncelului	23 / 3141	FQ49	22.8427	45.0936	800	33,5	5	1	1	2	Gruia, 2003
Meridionali	Munții Mehedinți	Gorj		Peştera Avenul din Piatra Scrisă		3/2121	FQ49	22.8427	45.0936	880	18	18	5	2	1	Gruia, 1964; Gruia, 1969a; Gruia,1975; Gruia & Ilie, 2000-2001; Gruia, 2003
Banat	Munții Domanului	Caraş-Severin	Cuptoare	Peştera Avenul din Poiana Gropii		1/2246	ER71	21.9556	45.2656	746	1760	244	2	1	4	Gruia & Ilie, 2000-2001; Gruia, 2003
Occidentali		Sălaj	Răstoci	Peştera Avenul din Răstoci	Peştera de pe Poiană; P. de la Măgurici de la Răstoci	37 / 4001	FT95	23.5275	47.3597	319	507,2	39	1	1	1	Gruia & Ilie, 2000-2001;
Meridionali	Munții Șureanu	Hunedoara		Peştera Avenul din Şesul Leordei		3/2064	FR64	23.1134	45.539	750	27	16	5	2	3	Dumitrescu et al., 1967; Gruia, 1969a; Gruia, 1975; Gruia & Ilie, 2000-2001; Gruia, 2003
Occidentali	Munții Bihor	Bihor	Bunteşti	Peştera Avenul din Tărtăroaia	Atila barlang; Höhle des Tatar Berges	1/3427	FS15	22.4678	46.6057	1250	128	16	4	2	11	Gruia & Ilie, 2000-2001; Gruia, 1971; Gruia, 1975; Gruia, 2003
Banat	Munții Domanului			Peştera Avenul din valea Sohodoalelor Mari	Peştera din Valea Sohodol; P. din Valea Sohodolul Mare	20/2246	FQ58	22.9667	45.0015	543	45	4,4	1	1	2	Gruia & Ilie, 2000-2001
Banat	Munții Domanului	Caraş-Severin	Caraşova	Peştera Avenul dintre Brânduşe		113 / 2240	ER70	21.8669	45.2014	568	288	44	2	1	3	Gruia & Ilie, 2000-2001; Gruia, 2003
Meridionali	Munții Mehedinți	Gorj		Peştera Avenul Gaura Mare		31 / 2121	FQ49	22.8427	45.0936	450	89	20	6	2	5	Gruia, 1965a; Gruia, 1966b; Gruia, 1969a; Gruia, 1975; Gruia & Ilie, 2000-2001; Gruia, 2003
Meridionali	Munții Mehedinți	Gorj		Peştera Avenul Gaura Rândunelei		32 / 2121	FQ49	22.7942	45.0623	450	65	26	4	2	3	Gruia, 1969a; Gruia,1975; Gruia & Ilie, 2000-2001; Gruia, 2003;
Meridionali	Munții Mehedinți			Peştera Avenul Inserării		10/2120	FQ49	22.8427	45.0936	1280	41	29	2	1	8	Gruia & Ilie, 2000-2001; Gruia, 2003
Meridionali	Munții Mehedinți			Peştera Avenul lui Drind	Peştera Gaura lui Drind	7/2121	FQ49	22.8427	45.0936	870	11	11	4	2	5	Gruia, 1969a; Gruia,1975; Gruia & Ilie, 2000-2001; Gruia, 2003
Banat	Munții Aninei	Caraş-Severin	Bazinul Buhui	Peştera Bătrână		85 / 2237	ER70	21.8858	45.0916	560	137	1	2	1	2	Gruia & Ilie, 2000-2001; Gruia, 2003
Banat	Munții Locvei	Caraş-Severin	Sasca montană	Peştera Boilor		10/2227	EQ67	21.7214	44.8806	220	126	8	4	2	1	Botoşăneanu, 1971; Negrea & Negrea, 1977; Gruia & Ilie, 2000-2001; Gruia, 2003
Occidentali	Munții Zărandului	Hunedoara	Boiu de Sus	Peştera Boiu de Sus	Avenul de la Boiu de Sus	14 / 3011	FR58	22.5886	46.0202	510	11	7	1	1	1	Gruia & Ilie, 2000-2001
Meridionali	Masivul Piatra Craiului	Argeş	DÂMBOVICIOARA (c.BRANIŞTEA)	Peştera Brusturetului	Peștera Gura Brusturetului	52 / 1272	LL63	25.2273	45.468	1200	13	1	2	1	1	Gruia & Popa, 2004-2005; Popa & Gruia, 2006
Banat	Munții Aninei	Caraş-Severin	Anina	Peştera Buhui		4/2237	EQ69	21.8524	45.093	600	6547	50	8	3	11	Gruia, 1967a; Gruia, 1969a; Gruia,1975; Negrea & Negrea, 1971; Negrea & Negrea, 1977; Gruia & Ilie, 2000-2001; Gruia, 2003; Gruia & Popa, 2004-2005
Meridionali	Munții Mehedinți	Mehedinţi	Baia de Aramă	Peştera Bulba	Peştera de la Baia de Aramă; P. Mare	7/2130	FQ48	22.7832	44.9936	325	5160	40	5	2	7	Gruia, 1969a; Gruia,1975; Gruia & Ilie, 2000-2001; Gruia, 2003; Gruia & Popa, 2004-2005
Orientali	Munții Perșani	Harghita	Merești (Homoródalmás)	Peştera Calului	Peştera no. 8 din Cheile Vârghişului	8 / 1200	LM82	25.507	46.2182	770	220	19	5	2	9	Mack-Firă, 1961; Gruia, 1969a; Gruia,1975; Gruia & Ilie, 2000-2001; Nitzu et al., 2006-2007
Banat	Munții Domanului	Caraş-Severin	Reșița	Peştera Calvarului		30/2242	ER71	21.8797	45.3022	280	31	3	2	1	1	Gruia & Ilie, 2000-2001; Gruia, 2003
Banat	Munții Locvei	Bihor	Valea Sohodol	Peştera Cameniţa	Avenul de la Cameniţă	21 / 3704	EQ54	22.4139	46.7722	92	9	9	2	1	1	Gruia & Ilie, 2000-2001; Gruia, 2003
Banat	Munţii Dognecea	Caraş-Severin	Bărbosu	Peştera Casa Lotrilor		2/2260	ER53	21.7544	45.465	290	8	No data	9	3	5	Gruia, 1965b; Gruia, 1967a; Gruia, 1969a; Botoşăneanu, 1971; Negrea & Negrea, 1971; Gruia,1975; Negrea & Negrea, 1977; Gruia & Ilie, 2000-2001; Gruia, 2003
Dobrogea	Dobrogea	Tulcea	near Enisala	Peştera Casavet		6/5012	PK47	28.819	44.8788	3	No data	No data	2	1	1	Gruia & Ilie, 2000-2001; Gruia, 2003
Banat	Munții Domanului	Caraş-Severin	Iabalcea (com. Carasova)	Peştera Cerbului	Szarvasbarlang	1/2240	ER70	21.915	45.2188	504	223	26	7	3	3	Gruia, 1967a; Gruia, 1969a; Negrea & Negrea, 1971; Gruia,1975; Negrea & Negrea, 1977; Gruia & Ilie, 2000-2001; Gruia, 2003
Orientali	Masivul Postăvaru	Braşov	Râşnov	Peştera Cerna-Deal	P. Flintsch-Gutheil	8 / 1230	LL85	25.4901	45.5841	850	940	38	5	2	4	Gruia, 1969a; Gruia, 1972; Gruia,1975; Gruia & Ilie, 2000-2001; Gruia, 2003
Meridionali	Munții Mehedinți		Cerna-Vârf	Peştera Cerna-Vârf	Peștera de la Vârfu Înalt (P. Cerna-Vârfu)	11/2133	FQ28	22.6816	44.9216	1340	82	9	1	1	1	Ionescu, 1915a
Meridionali	Munții Șureanu	Hunedoara	Băniţa	Peştera Bolii		1/2068	FR73	23.3207	45.4482	720	455	2	6	2	9	Gruia, 1966a; Gruia, 1969a; Gruia,1975; Gruia & Ilie, 2000-2001; Gruia, 2003; Gruia & Popa, 2004-2005
Occidentali	Munții Pădurea Craiului	Bihor	Vadu Crişului	Peştera Cetatea Zânelor	P. de la Casa Zmăului; Cetatea Zmeului; P. Îngerilor; Cserny-Höhle; Tündervaribarlang	42 / 3725	FS19	22.5137	46.9712	290	95	20	4	2	3	Gruia, 1969a; Gruia,1975; Gruia & Ilie, 2000-2001; Gruia, 2003
Occidentali	Munții Bihor	Bihor	Padis	Peştera Cetăţile Ponorului	Cetate höhle	18 / 3441	FS16	22.7018	46.5637	1034	3800	201	4	2	3	Ionescu M.A., 1951; Gruia, 1969a; Gruia & Ilie, 2000-2001; Gruia, 2003
Occidentali	Munţii Pădurea Craiului		Peştere	Peştera Chişniţa	P. Pişniţa	8/3727	FT00	22.3775	47.0263	276	112	12	3	1	1	Gruia, 1969a; Gruia & Ilie, 2000-2001; Gruia, 2003
Occidentali	Munții Poiana Ruscă		Luncani	Peştera Cioaca Birtului	Gaura din Cioaca Birtului; Gaura lui Seitan; Gaura lui Macu	57 / 2273	FR06	22.3152	45.742	330	18	5	6	2	7	Gruia, 1967a; Gruia, 1969a; Gruia,1975; Negrea & Negrea, 1977; Gruia & Ilie, 2000-2001; Gruia, 2003
Meridionali	Munții Șureanu	Hunedoara	Cioclovina	Peştera Cioclovina cu Apă	Pestera Ponorici	7/2063	FR66	23.1329	45.5861	650	7890	174	7	3	7	Gruia, 1967a; Gruia, 1969a; Gruia, 1971; Gisin & Gama, 1971; Gruia,1975; Gruia & Ilie, 2000-2001; Gruia, 2003
Meridionali	Munții Șureanu	Hunedoara		Peştera Cioclovina Uscată		8/2063	FR66	23.1365	45.5866	650	1406	140	5	2	6	Gruia, 1969a; Gruia, 1971; Gruia,1975; Gruia & Ilie, 2000-2001; Gruia, 2003
Occidentali	Munții Pădurea Craiului	Bihor	Roşia	Peştera Ciurului	P. Ciurului Izbuc	18 / 3704	FS44	22.3854	46.8308	530	1200	20	4	2	2	Gruia, 1969a; Gruia,1975; Gruia & Ilie, 2000-2001; Gruia, 2003
Orientali	Munții Rodnei	Bistriţa Năsăud	Şanţ	Peştera Cobăşel		2 / 1026	LN35	24.8833	47.4884	900	570	30	1	1	3	Nitzu et al., 2008
Occidentali	Munții Bihor	Alba	Casa de Piatră	Peştera Coiba Mare		16 / 3404	FS34	22.7839	46.535	1030	6085	136	1	1	1	Gruia, 2003
Occidentali	Munții Bihor	Bihor	Măgura	Peştera Coliboaia	Cigénybarlang; Csorivajda barlang; Semsey barlang	18 / 3425	FS15	22.5973	46.5309	560	1500	No data	4	2	3	Gruia, 1969a; Gruia, 1971; Gruia,1975; Gruia & Ilie, 2000-2001;
Banat	Munții Domanului	Caraş-Severin	Iabalcea	Peştera Comarnic	P. de la Comarnic; Szakalovaribarlang	3/2243	ER70	21.9512	45.1944	469	6203	101	10	4	5	Gruia, 1967a; Gruia, 1969a; Gisin & Gama, 1971; Botoşăneanu, 1971; Negrea & Negrea, 1971; Gruia, 1975; Negrea & Negrea, 1977; Negrea & Negrea, 1983; Gruia & Ilie, 2000-2001; Gruia, 2003
Occidentali	Munții Metaliferi	Hunedoara	Balşa	Peştera Copta Sârbilor (Cofta Sârbilor)		5/3140	FR69	23.0999	46.0285	430	51	12	1	1	2	Gruia, 2003
Occidentali	Munții Bihor	Bihor		Peştera Corbasca	Peştera cu Lac din Corbasca; Erzherzog Albrects-Höhle; Nagy Sándor berlang	107 / 3425	FS15	22.5614	46.5282	500	300	40	4	2	1	Gruia, 1971; Gruia,1975; Gruia & Ilie, 2000-2001; Gruia, 2003
Meridionali	Munții Mehedinți			Peştera Criva	Peştera de la Criva	28 / 2132	FQ37	22.6564	44.888	500	890	21	2	1	3	Gruia & Ilie, 2000-2001; Gruia, 2003
Banat	Munții Domanului	Caraş-Severin		Peştera Crno Pole	Peştera cu două intrări	53 / 2240	ER70	21.9275	45.1906	370	11.5	2	3	1	1	Negrea & Negrea, 1977; Gruia & Ilie, 2000-2001; Gruia, 2003
Banat	Munții Domanului	Caraş-Severin		Peştera Crno Pole (nr. 2)		06 /2240	ER70	21.9277	45.1878	372	36	No data	1	1	1	Gruia & Ilie, 2000-2001
Banat	Munţii Banatului			Peştera Cruşeniţa		No data	No data	No data	No data	No data	No data	No data	1	1	1	Gruia & Ilie, 2000-2001
Occidentali	Munții Pădurea Craiului	Bihor	Remeţi	Peştera cu apă de la Râmeţ	Peştera cu apă de la Remeţi; P. de la Izvorul Sec; P. Mirii	21 / 3720	FS93	23.534	46.3405	495	113	10	3	1	1	Gisin & Gama, 1971; Gruia & Ilie, 2000-2001; Gruia, 2003
Banat	Munții Aninei	Caraş-Severin		Peştera cu Apă din Cheile Gârliştei		5/2236	ER60	21.8535	45.1649	320	910	No data	5	2	4	Gruia, 1966a; Gruia, 1969a; Botoşăneanu, 1971; Gruia & Ilie, 2000-2001; Gruia, 2003
Occidentali	Munții Trascăului	Alba		Peştera cu apă din Cheile Râmeţi	P. Ormezăului; Czatóbarlang; Pilisremetaibarlang; Vizesbarlang; Höle von Remeta	1 / 3220	No data	23.746	46.9683	300	320	15	1	1	4	Gruia, 2003
Occidentali	Munții Pădurea Craiului	Bihor	Vadu-Crişului	Peştera cu Apă din Defileul Crişului	Peştera cu Apă din Defileul Crişului Repede	29 / 3725	FT10	22.5147	46.9668	280	52	7	4	2	3	Gruia, 1969a; Gruia,1975; Gruia & Ilie, 2000-2001; Gruia, 2003
Occidentali	Munții Pădurea Craiului	Bihor	Remeţi, com Bulz	Peştera cu Apă din Valea Leşului		3/3720	FS38	22.6831	46.9167	700	1265	42	2	1	9	Racoviţă & Şerban, 1982; Gruia, 2003
Occidentali	Munții Pădurea Craiului	Bihor	Luncasprie	Peştera cu apă din Valea Videi		82 / 3707	FS08	22.3594	46.8946	455	91	11	4	2	5	Gruia, 1969a; Gruia,1975; Gruia & Ilie, 2000-2001; Gruia, 2003;
Meridionali	Masivul Piatra Craiului			Peştera cu Ciuperci	Peştera Hoţilor	29 / 1262	LL62	25.2139	45.4507	986	29	No data	3	1	4	Nae et. al., 2004-2005; Gruia & Popa, 2004-2005; Popa & Gruia, 2006;
Banat	Munții Domanului	Caraş-Severin	Caraşova	Peştera cu Fereastră		12/2237	ER70	21.8669	45.2014	530	47,5	8	5	2	6	Gruia, 1969a; Gruia,1975; Negrea & Negrea, 1977; Gruia & Ilie, 2000-2001; Gruia, 2003
Meridionali	Munții Retezat			Peştera cu Fluturi		No data	FR61	22.4056	44.7036	no data	no data	no data	2	1	2	Gruia & Ilie, 2000-2001; Gruia, 2003
Banat	Munții Domanului	Caraş-Severin		Peştera cu Frunze		59 / 2237	ER70	21.9548	45.1945	736	5,2	No data	2	1	1	Gruia & Ilie, 2000-2001; Gruia, 2003
Banat	Munții Aninei	Caraş-Severin		Peştera cu Gheaţă		68 / 2232	ER70	21.9663	45.2094	550	17	3	2	1	4	Gruia & Ilie, 2000-2001; Gruia, 2003
Banat	Munții Aninei	Caraş-Severin		Peştera cu Gururi		96 / 2238	FQ49	22.8427	45.0936	320	110	30	2	1	3	Gruia & Ilie, 2000-2001; Gruia, 2003
Banat	Munții Domanului	Caraş-Severin	Doman	Peştera cu Helictite		17 / 2242	ER71	21.9175	45.2658	350	360	7	2	1	1	Negrea et al., 1994; Gruia & Ilie, 2000-2001
Meridionali	Masivul Piatra Craiului			Peştera cu Lilieci		13 / 1278	LL64	25.2917	45.5064	1521	11,9	1,3	2	1	10	Nae et. al., 2004-2005; Popa & Gruia, 2006
Banat	Munții Domanului	Caraş-Severin	Reşița	Peştera cu Limonia		19 / 2242	ER71	21.8903	45.3	335	10,2	0,6	3	1	3	Negrea et al., 1994; Gruia & Ilie, 2000-2001; Gruia, 2003
Banat	Munții Domanului	Caraş-Severin	Reşița	Peştera cu Microgururi		32 / 2242	ER71	21.8903	45.3	300	17	No data	2	1	1	Negrea et al., 1994; Gruia & Ilie, 2000-2001
Banat	Munții Domanului	Caraş-Severin		Peştera cu oase de la Stârnic	Peştera cu oase de la Reşiţa	1/2242	ER71	21.8916	45.2992	280	35	4	5	2	3	Gruia, 1969a; Gruia,1975; Negrea & Negrea, 1977; Gruia & Ilie, 2000-2001; Gruia, 2003
Meridionali	Munții Vâlcan			Peştera cu Războaie	Peştera cu Războaie din Cheile Sohodolului	7/2117	FQ69	22.878	45.0573	260	60	7	5	2	1	Burghele-Bălăcescu & Avram, 1966; Gruia, 1969a; Gruia,1975; Gruia & Ilie, 2000-2001; Gruia, 2003
Occidentali	Munții Pădurea Craiului		Valea Vida	Peştera cu stalagmite nr. 1 din Valea Videi	Peştera nr. 28 din Cheile Videi (P. cu stalagmite 1)	35 / 3707	FS08	22.304	46.8716	369	35	6	4	2	4	Gruia, 1969a; Gruia,1975; Gruia & Ilie, 2000-2001; Gruia, 2003
Banat	Munții Domanului	Caraş-Severin	Reşița	Peştera cu Urzici		21 / 2242	ER71	21.9062	45.2712	330	16	4	3	1	2	Negrea et al., 1994; Gruia & Ilie, 2000-2001; Gruia, 2003
Banat	Munții Aninei	Caraş-Severin	Anina	Peştera Cuptoare		5/2237	EQ69	21.8247	45.0236	660	101	7	4	2	4	Gruia, 1970; Negrea & Negrea, 1971; Gruia,1975; Gruia & Ilie, 2000-2001;
Banat	Munții Domanului	Caraş-Severin	Iabalcea	Peştera Cuptorul Ciumei		9/2240	ER70	21.9156	45.2165	370	170	3	2	1	1	Gruia & Ilie, 2000-2001; Gruia, 2003
Banat	Munții Domanului	Caraş-Severin	Carașova	Peştera Cuptorul Porcului	Disznókemencebarlang	8/2240	ER70	21.8625	45.2003	425	356	21	2	1	3	Gruia & Ilie, 2000-2001; Gruia, 2003
Meridionali	Masivul Piatra Craiului	Argeş	Dâmbovicioara	Peştera Dâmbovicioara		31 / 1272	LL63	25.2231	45.4436	941	555	12	7	3	5	Gruia, 1969a; Gruia,1975; Gruia & Ilie, 2000-2001; Gruia, 2003; Gruia & Popa, 2004-2005; Nae et. al., 2004-2005; Popa & Gruia, 2006
Banat	Munții Aninei	Caraş-Severin	Caraşova	Peştera de după Cârşe		5/2238	ER60	21.8627	45.1924	225	736	8	8	3	8	Gruia, 1965b; Gruia, 1966a; Gruia, 1969a; Botoşăneanu, 1971; Gruia,1975; Negrea & Negrea, 1977; Gruia & Ilie, 2000-2001; Gruia, 2003
Meridionali	Munții Vâlcan		Sohodol	Peştera de la Apa Moiştii	P. Mare de la Apa Moiștii (P. Cracu Lacului), P. Mică de la Apa Moiștii	12/2117	FQ58	22.8628	45.0699	225	120	7	7	3	8	Burghele-Bălăcescu & Avram, 1966; Gruia, 1967a; Gruia, 1967b; Gruia, 1969a; Gruia,1975; Gruia & Ilie, 2000-2001; Gruia, 2003;
Occidentali	Munții Pădurea Craiului	Bihor	Bălnaca	Peştera de la Bălnaca		12/3726	FS29	22.5692	46.9419	315	23	4	1	1	1	Gisin & Gama, 1971
Orientali	Munții Grohotiș	Prahova	Bertea	Peştera de la Bertea (nr. 1)		No data	No data	26.0402	46.0613	491	No data	No data	1	1	4	Gruia & Ilie, 2000-2001
Orientali	Munții Grohotiș	Prahova	Bertea	Peştera de la Bertea (nr. 2)		No data	No data	26.0027	46.0398	487	No data	No data	2	1	3	Gruia & Ilie, 2000-2001; Gruia, 2003
Orientali	Munții Grohotiș	Prahova	Bertea	Peştera de la Bertea (nr. 3)		No data	No data	25.9333	45.8833	489	No data	No data	2	1	4	Gruia & Ilie, 2000-2001; Gruia, 2003
Meridionali	Munții Șureanu	Hunedoara		Peştera de la Bordul Mare		69 / 2064	FR64	23.151	45.5179	814	18	3	5	2	6	Dumitrescu et al., 1967; Gruia, 1969a; Gruia,1975; Gruia & Ilie, 2000-2001; Gruia, 2003
Dobrogea	Dobrogea	Constanţa		Peştera nr. 1 de la Canaraua Fetei		9/5205	NJ57	27.6473	44.0687	135	21	5	2	1	4	Gruia & Ilie, 2000-2001; Gruia, 2003
Occidentali	Munții Pădurea Craiului			Peştera de la Cantonul Vida		No data	FS08	22.3667	46.901	369	No data	No data	2	1	2	Gruia, 1975; Gruia & Ilie, 2000-2001
Dobrogea	Dobrogea	Constanţa	Casian	Peştera de la Casian		10/5110	PK12	28.4458	44.4692	47	65	No data	8	3	20	Gruia, 1964; Gruia, 1966a; Gruia, 1966b; Gruia, 1967c; Gruia, 1969a; Gruia, 1974; Gruia & Ilie, 2000-2001; Gruia, 2003
Dobrogea	Dobrogea	Tulcea	Enisala	Peştera de la Călugăru	Peştera Nr. 1 de la Călugărul	1 / 5012	PK27	28.8184	44.8796	80	No data	No data	2	1	2	Gruia, 1969a; Gruia,1975
Meridionali	Munții Mehedinți	Gorj	CLOŞANI (c.PADEŞ)	Peştera de la Cloşani	P. Mare de la Cloşani; P. lui T. Vladimirescu	34 / 2120	FQ49	22.7965	45.0721	433	1100	10,5	12	4	19	Ionescu, 1914; Ionescu, 1915a; Dancău & Tăbăcaru, 1964; Gruia, 1965a; Gruia, 1965b; Gruia, 1966a; Gruia, 1967a; Gruia, 1969a; Gruia,1975; Gruia, 1999; Gruia & Ilie, 2000-2001; Gruia, 2003
Meridionali	Masivul Piatra Craiului		Podul Dâmboviţei	Peştera de la Colţul Surpat	P. Urşilor	14 / 1278	LL52	25.1919	45.4197	850	367	5	5	2	7	Gruia, 1971; Gruia, 2003; Nae et. al., 2004-2005; Gruia & Popa, 2004-2005; Popa & Gruia, 2006
Occidentali	Munții Pădurea Craiului	Bihor	Lunca Sprie	Peştera de la Cubleş	P. de la Cugliş	76 / 3707	FS08	22.3088	46.8464	430	453	11	3	1	4	Gruia, 1969a; Gruia & Ilie, 2000-2001; Gruia, 2003
Occidentali	Munții Trascăului	Alba		Peştera de la Curmătura Pleşii	Peştera de la Curmătura; Pilisiremeteibarlang; Remeteibarlang; Pilisibarlang	1/3223	GS03	23.6638	46.3375	1050	30	No data	1	1	1	Gisin & Gama, 1971
Meridionali	Munții Retezat			Peştera de la Dâlma cu Brazi		130 / 2105	FR61	22.887	45.2794	1310	11	2	2	1	1	Gruia & Ilie, 2000-2001; Gruia, 2003
Meridionali	Munții Retezat			Peştera de la Dodoconi		2/2107	FR61	23.069	45.3247	1005	170	No data	6	2	10	Gruia, 1969a; Gruia, 1969b; Gruia,1975; Gruia & Ilie, 2000-2001; Gruia, 2003; Gruia & Popa, 2004-2005 din Popa & Gruia, 2004
Meridionali	Munții Șureanu	Hunedoara		Peştera de la Fântâna Socilor	P. din Lunca Priporului	3/2065	FR63	23.1101	45.449	923	14	7	6	2	4	Gruia, 1965a; Dumitrescu et al., 1967; Gruia, 1969a; Gruia,1975; Gruia & Ilie, 2000-2001; Gruia, 2003
Occidentali	Munții Pădurea Craiului	Bihor	Gălăşeni	Peştera de la Gălăşeni	Peşteroaia	5/3727	FT10	23.1781	46.8923	370	2495	33	2	1	1	Gruia & Ilie, 2000-2001; Gruia, 2003
Meridionali	Munții Retezat			Peştera de la Gura Cetăţii	Peştera de la Paroş-Peştera	1/2100	FR64	22.9642	45.4728	700	200	19	7	3	24	Gruia, 1965a; Dumitrescu et al., 1967; Gruia, 1969a; Gruia, 1971; Gruia,1975; Gruia & Ilie, 2000-2001; Gruia, 2003
Dobrogea	Dobrogea	Constanţa	Gura Dobrogei	Peştera Liliecilor de la Gura Dobrogei	Pestera Liliecilor de la Gura Dobrogei	14 / 5110	PK22	28.4807	44.4676	104	656	26	9	3	24	Gruia, 1964; Gruia, 1965a; Gruia, 1967b; Gruia, 1967c; Gruia, 1969a; Gruia, 1974; Gruia,1975; Gruia & Ilie, 2000-2001; Gruia, 2003
Banat	Munţii Almaj	Mehedinţi	Cazanele Mari (Ciucaru Mare)	Peştera de la Gura Ponicovei	P. Ponicovei; P. Liliecilor; Peștera de la Gura Apei	3/2211	EQ93	22.255	44.596	60	1666	80	12	4	18	Gruia, 1966b; Gruia, 1967a; Gruia, 1967c; Gruia, 1969a; Negrea & Negrea, 1969; Dumitrescu & Orghidan, 1969; Negrea & Negrea, 1971; Gruia, 1975; Negrea & Negrea, 1977; Negrea & Negrea, 1979; Gruia & Ilie, 2000-2001; Gruia, 2003
Banat	Munții Aninei	Caraş-Severin	Anina	Peştera de la Haldină		74 / 2237	EQ69	21.9006	45.1419	565	355	22	1	1	1	Gruia & Ilie, 2000-2001
Occidentali	Munții Pădurea Craiului	Bihor	Şuncuiuş	Peştera de la Izbândiş	Peştera de la Izbundici; Izbundics barlang	46 / 3726	FS19	22.5204	46.9331	373	No data	121	4	2	8	Gruia, 1969a; Gruia,1975; Gruia & Ilie, 2000-2001; Gruia, 2003;
Orientali	Munții Rodnei	Maramureş	Săcel	Peştera de la Izvorul Albastru al Izei		37 / 1029	LN07	24.5425	47.5953	1020	10	6	2	1	3	Gruia & Ilie, 2000-2001; Gruia, 2003
Banat	Munții Locvei			Peştera de la Izvoru Mânzului		03 / 2221	No data	21.8211	44.7454	340	18	7	6	2	2	Gruia, 1967a; Gruia, 1969a; Gruia,1975; Negrea & Negrea, 1977; Gruia & Ilie, 2000-2001; Gruia, 2003
Orientali	Munții Rodnei	Bistriţa Năsăud		Peştera de la Izvorul Tăuşoarelor		1 / 1021	LN15	24.5291	47.444	965	18107	461	5	2	6	Gruia, 1969a; Gruia,1975; Gruia & Ilie, 2000-2001; Gruia, 2003; Nitzu et al., 2008
Banat	Munții Locvei	Caraş-Severin		Peştera de la Lacul Dracului		3/2227	EQ66	21.8135	44.8642	210	68	10	4	2	9	Gruia, 1969a; Gruia,1975; Negrea & Negrea, 1977; Gruia, 2003
Dobrogea	Dobrogea	Constanţa		Peştera Hoţilor de la Limanu		2/5210	NJ95	28.1818	43.842	25	25	6	5	2	8	Gruia, 1964; Gruia, 1969a; Gruia,1975; Gruia & Ilie, 2000-2001; Gruia, 2003
Meridionali	Munții Căpățânei	Vâlcea	COSTEŞTI	Peştera de la Mănăstirea Bistriţa	Peştera Liliecilor de la Mănăstirea Bistriţa; P. Sfântului Grigore Decapolitu	1/2045	KL60	24.0392	45.1889	850	400	15	11	4	15	Dumitrescu et al., 1955; Dancău & Tăbăcaru, 1964; Gruia, 1965b; Gruia, 1966a; Gruia, 1967a;Gruia, 1967b; Gruia, 1969a; Gruia,1975; Gruia, 1999; Gruia & Ilie, 2000-2001; Gruia, 2003
Dobrogea	Dobrogea		6 km to Niculiţel	Peştera de la Mănăstirea Cocoşu		No data	PL10	28.4156	45.2109	210	No data	No data	2	1	3	Gruia & Ilie, 2000-2001; Gruia, 2003
Meridionali	Munții Vâlcan	Gorj		Peştera de la Mănăstirea Tismana		17 / 2116	FQ58	22.9256	45.0784	216	929	33	7	3	5	Gruia, 1967b;Gruia, 1975; Gruia & Ilie, 2000-2001; Gruia, 1965b; Gruia, 1969a; Gruia,1975; Gruia, 2003
Dobrogea	Dobrogea	Constanţa		Peştera de la Movile		15 / 5210	PJ25	28.5604	43.8258	32	300	30	7	3	22	Gruia,1989; Gruia, 1994; Gruia, 1996; Gruia, 1998a; Gruia, 1998b; Gruia & Ilie, 2000-2001; Gruia, 2003
Dobrogea	Dobrogea		Niculiţel	Peştera de la Niculiţel		No data	PL10	28.4639	45.1891	210	No data	No data	2	1	2	Gruia & Ilie, 2000-2001; Gruia, 2003
Meridionali	Munții Vâlcan			Peştera de la Pătrunsa		4/2114	FQ69	23.1319	45.1814	460	180	20	2	1	7	Gruia & Ilie, 2000-2001; Gruia, 2003
Meridionali	Munții Mehedinți	Mehedinţi		Peştera de la Podul Natural	P. de la Pod; P. la Cracul Muntelui; P. de la Ponoare; P. de la Podul de Piatră; P. Zăton	2/2130	FQ48	22.7604	44.9748	365	734	17	4	2	3	Gruia, 1969a; Gruia,1975; Gruia & Ilie, 2000-2001; Gruia, 2003
Meridionali	Munții Vâlcan			Peştera de la Râpa Vânătă	Peştera din Steiul lui Räuţ; P. de la Omaşul Gârcului	11/2117	FQ58	22.9667	45.0015	225	2732	53	4	2	7	Gruia, 1969a; Gruia,1975; Gruia & Ilie, 2000-2001; Gruia, 2003
Occidentali	Munții Poiana Ruscă	Timiş	Romanesti	Peştera de la Româneşti	Peştera Mare de la Fereşeşti; P. Cu apă; P. Româneşti-Fereşeşti; Ramuniest-barlang; Facsadi-barlang	1/2273	FR06	22.3505	45.7975	370	1386	82	7	3	3	Gruia, 1967a; Gruia, 1969a; Botoşăneanu, 1971; Negrea & Negrea, 1977; Gruia,1975; Gruia & Ilie, 2000-2001; Gruia, 2003
Occidentali	Munții Metaliferi			Peştera de la Ruseşti	Peştera Dănileşti	5 / 3115	FS44	22.8877	46.443	650	343	34	3	1	1	Gisin & Gama, 1971; Gruia & Ilie, 2000-2001; Gruia, 2003
Meridionali	Munții Cernei	Caraş-Severin	near Dumbrava pension	Peştera Mare de la Şălitrari	P. nr. 4 de la Sălitrari	30 / 2144	FQ 28	22.4931	44.9727	480	1500	45	5	2	2	Gruia, 1969a; Gruia,1975; Negrea & Negrea, 1977; Gruia & Ilie, 2000-2001; Gruia, 2003
Meridionali	Masivul Bucegi	Dâmboviţa		Peştera de la Schitul Ialomiţei	P. Ialomitei, P. Ialomicioara	1 / 1241	LL82	25.4428	45.3934	1660	1128	62	5	2	5	Ionescu, 1922; Gruia, 1969a; Gruia,1975; Gruia & Ilie, 2000-2001; Gruia, 2003;
Dobrogea	Dobrogea	Tulcea	Izvoarele	Peştera de la Moară din Mt. Consul	Peştera nr. 2 de la Consul	02 / 5010	PK18	28.5483	45.0342	60	19	0	5	2	7	Gruia, 1967c; Gruia, 1969a; Gruia,1975; Gruia & Ilie, 2000-2001; Gruia, 2003
Dobrogea	Dobrogea	Tulcea	Consulul Mic	Peştera de la Stânca din Mt. Consul		1/5010	PK18	28.5105	45.0288	60	60	No data	6	2	4	Gruia, 1967a; Gruia, 1967c; Gruia, 1969a; Gruia,1975; Gruia & Ilie, 2000-2001; Gruia, 2003
Meridionali	Munții Mehedinți		Pecinisca	Peştera Mare de la Şoronişte	P. din Domogled; Gaura Dracului; P. din Soronişte; P. Tatarczi; Tatarczibarlang; Domogledbarlang; Mehadiabarlang; P. Szoronyest; Tatarczihöhle	6/2147	FQ17	22.4051	44.859	750	153	96	6	2	4	Gruia, 1969a; Gisin & Gama, 1971; Gruia,1975; Negrea & Negrea, 1977; Gruia & Ilie, 2000-2001; Gruia, 2003
Meridionali	Munții Șureanu	Hunedoara	com.Baru	Peştera de la Tecuri		15 / 2066	FR74	23.2222	45.5077	926	458	49	6	2	8	Gruia, 1965a; Dumitrescu et al., 1967; Gruia, 1969a; Gruia,1975; Gruia & Ilie, 2000-2001;Gruia, 2003
Occidentali	Munții Pădurea Craiului	Bihor	Vadul Crişului	Peştera de la Vadu Crişului	P. lui Zichy; Vizesésbarlang; Mav-berlang; Révibarlang; Wasserfall-Höhle	61 / 3726	FT10	22.5111	46.983	305	1000	25	6	2	15	Viehmann et al., 1964; Gruia, 1969a; Gruia,1975; Pleşa et al., 1996; Gruia & Ilie, 2000-2001; Gruia, 2003
Banat	Munții Aninei	Caraş-Severin	Văile Lăpuşnic, Lichidia, Moceriş şi Ducin (Platoul Poiana Roştiei)	Peştera de la Vălee		1/2232	EQ69	21.9236	44.87	730	202	7	3	1	5	Gruia,1975; Negrea & Negrea, 1977; Gruia & Ilie, 2000-2001
Banat	Munţii Almaj			Peştera de la Voinicovăţ	Peştera lui Boja	1/2214	EQ74	22.0513	44.8194	410	77	2	5	2	2	Gruia, 1965b; Botoşăneanu, 1971; Gruia,1975; Gruia & Ilie, 2000-2001; Gruia, 2003
Meridionali	Munții Mehedinți	Mehedinţi		Peştera de la Zăton	Peştera Păianjenilor	1/2130	FQ48	22.7543	44.9705	349	105	No data	3	1	4	Gruia & Ilie, 2000-2001; Gruia, 2003; Gruia & Popa, 2004-2005
Banat	Munții Aninei	Caraş-Severin		Peştera de pe Cumpăna Apelor		45 / 2236	ER60	21.8275	45.1955	180	15	6	2	1	1	Gruia & Ilie, 2000-2001; Gruia, 2003
Meridionali	Munții Șureanu	Hunedoara		Peştera de pe malul drept al Ohabei	Gaura de pe malul drept al Ohabei	20 / 2064	FR64	23.1134	45.539	814	6	No data	5	2	3	Dumitrescu et al., 1967; Gruia, 1969a; Gruia,1975; Gruia & Ilie, 2000-2001; Gruia, 2003
Banat	Munții Domanului	Caraş-Severin		Peştera de sub Avenul dintre Brânduşe		114 / 2240	ER70	21.9548	45.1945	460	91	No data	2	1	3	Gruia & Ilie, 2000-2001; Gruia, 2003
Banat	Munții Domanului	Hunedoara	Carașova	Peştera de sub Cetate		28 / 2068	ER70	21.8756	45.2021	550	510	43	2	1	4	Gruia & Ilie, 2000-2001; Gruia, 2003
Occidentali	Munții Bihor	Alba	Gârda de Sus	Peştera de sub Vârful Pârjolii	Peştera de sub Piatra Pârjolii	11/3448	FS44	22.811	46.5112	1140	55	3	2	1	3	Gruia, 1969a;Gruia,1975
Occidentali	Munții Pădurea Craiului	Bihor	Remeţi	Peştera de sub Vârful Seniu (P. din valea peșterii)	Pestera din Valea Bisericii, Peştera din Valea Doşorului, P. din Valea Seniului	15 / 3720	FS29	22.6561	46.8458	610	96	1,5	2	1	3	Gruia & Ilie, 2000-2001; Gruia, 2003
Meridionali	Munții Vâlcan		Sohodol	Peştera de sub Vârful Tihomirului	Peştera Tihomir	14 / 2117	FQ48	22.8772	45.0566	590	20	No data	2	1	2	Burghele-Bălăcescu & Avram, 1966; Gruia, 1969a
Meridionali	Masivul Piatra Craiului	Argeş		Peştera de sus din Valea Rea	Peştera din Valea Rea	29 / 1272	LK89	25.2191	45.4498	925	13,7	1	3	1	2	Nae et. al., 2004-2005; Gruia & Popa, 2004-2005; Popa & Gruia, 2006
Meridionali	Munții Piatra Craiului			Peştera de jos din Valea Rea		No data	No data	25.2191	45.4498	925	26	2	1	1	1	Nae et. al., 2004-2005
Occidentali	Munții Pădurea Craiului	Bihor	Vadu-Crişului	Peştera Devenţului	Peştera Devenţului I	66 / 3726	FT10	22.5123	46.9885	360	38	5	3	1	2	Gruia, 1969a; Gruia & Ilie, 2000-2001; Gruia, 2003
Dobrogea	Dobrogea	Constanţa	Cheia	Peştera Diaclază din Valea Cheii		5/5110	PK12	28.4309	44.5065	47	42	3	2	1	1	Gruia & Ilie, 2000-2001; Gruia, 2003
Meridionali	Munții Cernei	Caraş-Severin	Băile Herculane	Peştera Dianei		7/2146	FQ17	22.4172	44.8782	154	14	3	1	1	1	Gruia & Ilie, 2000-2001
Meridionali	Munții Șureanu	Hunedoara		Peştera din Botuşi	Peștera din Piatra Popii; Gaura Botuși	34 / 2064	FR64	23.1134	45.539	814	28	5	6	2	3	Gruia, 1965a; Dumitrescu et al., 1967; Gruia, 1969a; Gruia,1975; Gruia & Ilie, 2000-2001; Gruia, 2003
Dobrogea	Dobrogea	Constanţa		Peştera din Canaraua de pe Graniţă	Peștera Abri din Canaraua de pe Graniţă	16 / 5205	NJ58	27.6065	44.1892	74	11	No data	3	1	1	Gruia, 1969; Gruia & Ilie, 2000-2001; Gruia, 2003
Dobrogea	Dobrogea		Oltina	Peştera din Canaraua 5 din Valea Seacă a Oltinei		06 / 5205	NJ58	27.6633	44.1607	74	16	1	2	1	1	Gruia, 1969a; Gruia,1975
Dobrogea	Dobrogea	Constanţa	Şipote	Peştera din Cariera de nisip de la Şipote	Peştera din Cariera de la Şipote	10/5202	NJ69	27.9592	44.0437	107	66	2	4	2	1	Gruia, 1969a; Gruia,1975; Gruia & Ilie, 2000-2001; Gruia, 2003
Dobrogea	Dobrogea	Constanţa	Târgușor	Peştera din Cariera Nouă		7/5110	PK12	28.4168	44.4661	47	11,5	3	5	2	2	Gruia, 1969a; Gruia,1975; Negrea et al., 1994; Gruia & Ilie, 2000-2001; Gruia, 2003
Banat	Munții Semenic		Poneasca	Peştera din Cârşa Bologii		1/2200	ER80	21.9603	45.0092	330	10	2	5	2	3	Gruia, 1969a; Gruia,1975;Negrea & Negrea, 1977; Gruia & Ilie, 2000-2001; Gruia, 2003
Occidentali	Munții Metaliferi			Peştera din Cheile Ampoiţei	Peştera I din Cheile Ampoiţei (P. Ţânţarilor)	2 / 3153	FS81	23.3923	46.1395	859	52	8	2	1	1	Gruia & Ilie, 2000-2001; Gruia, 2003
Meridionali	Masivul Piatra Craiului			Peştera din Cheile Brustureţului	Peştera nr.1 din Cheile Brusturetului	22 / 1262	LL63	25.228	45.4673	900	6	No data	2	1	5	Gruia & Popa, 2004-2005; Popa & Gruia, 2006
Occidentali				Peştera din Cheile Turzii		No data	GS16	23.8074	46.6041	381	No data	No data	3	1	1	Gisin & Gama, 1971; Gruia & Ilie, 2000-2001; Gruia, 2003
Meridionali	Munții Șureanu	Hunedoara	Comuna Baru Mare	Peştera din Cioaca Băranului		22 / 2066	FR63	23.1648	45.4693	923	39	29	2	1	1	Gruia & Ilie, 2000-2001; Gruia, 2003
Meridionali	Munții Mehedinți	Gorj		Peştera din Cioaca Brebeneilor	Peştera aven din Cioaca cu Brebenei	35 / 2120	FQ49	22.7926	45.1022	518	85	24	4	2	4	Gruia, 1969a; Gruia,1975; Gruia & Ilie, 2000-2001; Gruia, 2003
Banat	Munţii Almaj	Caraş-Severin		Peştera din Cleanţu Pânzei	P. de la Pânză	2/2214	EQ78	22.1305	44.7334	670	38	12	3	1	1	Negrea & Negrea, 1977; Gruia & Ilie, 2000-2001; Gruia, 2003
Banat	Munţii Almaj		Berzasca	Peştera din Cleanţul Zbegului		3/2214	EQ74	22.1017	44.6683	500	31,2	6	5	2	3	Gruia, 1969a; Gruia,1975; Negrea & Negrea, 1977; Gruia & Ilie, 2000-2001; Gruia, 2003
Meridionali	Masivul Piatra Craiului			Peştera din Colţul Chiliilor		4 / 1260	LL64	25.2447	45.5708	1100	15,5	3	3	1	3	Nae et. al., 2004-2005; Gruia & Popa, 2004-2005; Popa & Gruia, 2006
Meridionali	Munții Mehedinți		Cornetul Babelor	Peştera din Cornetu Babelor	Peştera Babelor	13 / 2133	FQ48	22.6691	44.9274	700	113	12	2	1	1	Gruia & Ilie, 2000-2001; Gruia, 2003
Meridionali	Munții Vâlcan			Peştera din Cornetul Vârcanilor		47 / 2118	FQ49	22.8427	45.0936	904	No data	No data	4	2	3	Gruia, 1969a; Gruia,1975; Gruia & Ilie, 2000-2001; Gruia, 2003
Meridionali	Munţii Retezat		Jiul de Vest	Peştera din Cornul Pietrei		No data	FR61	23.2458	45.6395	1005	No data	No data	2	1	5	Gruia & Ilie, 2000-2001; Gruia, 2003
Meridionali	Munții Mehedinți		Obârşia Cloşani	Peştera din Cracul cu Plopi	Peştera din Furca Văii	3/2124	FQ48	22.6889	45.0229	600	15	2,5	2	1	1	Gruia, 1969a; Gruia,1975
Banat	Munții Domanului		Doman	Peştera din Creastă		15 / 2242	ER71	21.911	45.2567	283	30	2	2	1	1	Negrea et al., 1994; Gruia & Ilie, 2000-2001
Meridionali	Munții Mehedinți			Peştera din Crovul cu Feriga	Peștera-Aven din Crovu cu Ferigă de la Mărcoane	2/2120	FQ49	22.8427	45.0936	725	18	5	4	2	1	Gruia, 1969a; Gruia,1975; Gruia & Ilie, 2000-2001; Gruia, 2003
Banat	Munţii Dognecea	Caraş-Severin	Bocşa Română	Peştera din Dealul Colţan		09 / 2251	No data	21.9563	45.2845	197	5	No data	6	2	3	Gruia, 1967a; Gruia, 1969a; Gruia,1975; Negrea & Negrea, 1977; Gruia & Ilie, 2000-2001; Gruia, 2003
Dobrogea	Dobrogea	Constanţa		Peştera dintre Corni		09 / 5110	PK12	28.3828	44.7203	47	17	7	1	1	4	Gruia & Ilie, 2000-2001
Meridionali	Munții Vâlcan		Pocruia	Peştera din Dealul Ruşchiului		4/2117	FQ58	22.8893	45.0762	530	109	21	5	2	4	Burghele-Bălăcescu & Avram, 1966; Gruia, 1969a; Gruia,1975; Gruia & Ilie, 2000-2001; Gruia, 2003
Occidentali	Munții Pădurea Craiului	Bihor	Lunca Sprie	Peştera din Dobreşti	Pestera Falsificatorilor; Peştera nr. 1 din Valea Topliţei	01 / 3707	LL62	22.2856	46.8468	292	332	66	2	1	1	Gruia & Ilie, 2000-2001; Gruia, 2003
Banat	Munții Domanului	Caraş-Severin	Reşița	Peştera din Drum		20 / 2242	ER71	21.9034	45.2707	330	28	3,5	2	1	1	Negrea et al., 1994; Gruia & Ilie, 2000-2001
Banat	Munții Aninei	Caraş-Severin	Caraşova	Peştera din Drumul Prolazului		4/2238	ER60	21.8658	45.2303	258	11	No data	5	2	4	Gruia, 1969a; Gruia,1975; Negrea & Negrea, 1977; Gruia & Ilie, 2000-2001; Gruia, 2003
Meridionali	Munții Mehedinți			Peştera nr. 1 din Gura Foerogii Mari		03 / 2120	FQ49	22.8427	45.0936	420	32	No data	4	2	1	Gruia, 1969a; Gruia,1975; Gruia & Ilie, 2000-2001; Gruia, 2003
Meridionali	Munții Mehedinți		Orzești	Peştera din Ogaşu Peşterii	P. cu Apă de la Orzeşti; P. din Valea Peşterii	3/2123	FQ49	22.8112	45.0482	310	125	6	3	1	3	Gruia, 1969a; Gruia,1975; Gruia & Ilie, 2000-2001
Meridionali	Munţii Piatra Craiului			Peştera din Padina Calului		13 / 1263	LL63	25.1846	45.4466	1009	No data	No data	3	1	1	Gruia & Popa, 2004-2005; Nae et. al., 2004-2005; Popa & Gruia, 2006
Occidentali	Munții Pădurea Craiului	Bihor	Remeţi	Peştera din Pârâul Fânului	Peştera Târâşului	32 / 3720	FS29	22.6561	46.8458	600	156	No data	3	1	2	Gruia, 1975; Gruia & Ilie, 2000-2001; Gruia, 2003
Meridionali	Munţii Vâlcan			Peştera din Piatra Cornului		No data	FR61	23.1034	45.2691	1005	No data	No data	2	1	3	Gruia, 1969a; Gruia, 1975
Occidentali	Munții Poiana Ruscă	Timiş	Rușchita	Peştera din Piatra Fetii		4/2273	FR07	22.3154	45.8118	508	19	5	5	2	3	Gruia, 1967a; Gruia, 1969a; Negrea & Negrea, 1977; Gruia & Ilie, 2000-2001; Gruia, 2003
Meridionali	Munții Retezat		Câmpul lui Neag	Peștera din Piatra Topliței	Peştera de la Izvorul Topliţei, Peştera Topliţa, Peştera de aur	01 / 2107	FR61	23.0184	45.3066	1005	2150	28	4	2	7	Gruia, 1969a; Gruia,1975; Gruia & Ilie, 2000-2001; Gruia, 2003
Meridionali	Munții Cernei			Peştera din Plaiul Băniţei	Zoltán Barlang	8/2146	FQ17	22.4571	44.9191	400	101	17	3	1	1	Gisin & Gama, 1971; Gruia & Ilie, 2000-2001; Gruia, 2003
Occidentali	Munții Pădurea Craiului	Bihor	Călăţea	Peştera din Ponorul Văii Mnierei	Peștera lui Potriva (Ponorul Văii Mnierei), P. Călăţea, P. De la Pusta Călăţea, Peşteroaia	1/3710	ET90	22.409	46.9876	367	3713	70	2	1	1	Gruia, 1969a; Gruia,1975;
Meridionali	Masivul Piatra Craiului	Braşov	Peştera	Peştera din satul Peştera	Peştera Mare din satul Peştera; P. cu Lilieci	4 / 1271	LL64	21.4644	45.3852	950	162	8	2	1	2	Gruia, 2003; Gruia & Popa, 2004-2005
Occidentali	Munții Codru-Moma	Bihor	Vârciorog	Peştera din Ţiclu		1 / 3634	ET90	22.2797	46.9691	525	16	0	4	2	4	Gruia, 1969a; Gruia,1975; Gruia & Ilie, 2000-2001; Gruia, 2003
Banat	Munții Locvei	Caraş-Severin		Peştera din Valea Ceuca	Peştera de sub Vranovăţ	2/2221	EQ65	21.731	44.7023	315	218	20	5	2	6	Gruia, 1969a; Gruia,1975; Negrea & Negrea, 1977; Gruia & Ilie, 2000-2001; Gruia, 2003
Meridionali	Munții Șureanu	Hunedoara	Ohaba Ponor	Peştera din Valea Cheii	Peştera lui Valer Munteanu	10/2064	FR64	23.149	45.518	550	230	16	6	2	13	Gruia, 1965a; Dumitrescu et al., 1967; Gruia, 1969a; Gruia,1975; Gruia & Ilie, 2000-2001; Gruia, 2003
Orientali	Munţii Suhard			Peştera din Valea Cupaş		1 / 1143	MM05	25.761	46.5419	1161	No data	No data	2	1	3	Gruia & Ilie, 2000-2001; Gruia, 2003
Orientali	Masivul Postăvaru	Braşov	Rîşnov	Peştera din Valea Fundata		9 / 1230	LL63	25.2823	45.4324	788	870	35	5	2	10	Gruia, 1969a; Gruia, 1972; Gruia,1975; Gruia & Ilie, 2000-2001; Gruia, 2003
Occidentali	Munții Trascăului	Alba		Peştera din Valea Ighielului	Peştera nr. 1 de la Iezărul Ighiel	01 / 3200	FS81	23.3963	46.1634	859	65	15	2	1	2	Gruia & Ilie, 2000-2001; Gruia, 2003
Meridionali	Munții Vâlcan			Peştera din Valea Negrului	Peștera Nr. 1 din Valea Negrului (Peștera cu Arcadă)	10 / 2110	FQ49	22.8427	45.0936	904	15	8	1	1	1	Gruia & Ilie, 2000-2001
Meridionali	Munții Mehedinți			Peştera din Valea Nucului	Peştera din Lunca Nucului	7/2132	FQ37	22.7104	44.9156	544	152	10	4	2	1	Gruia, 1969a; Gruia,1975; Gruia & Ilie, 2000-2001; Gruia, 2003
Occidentali	Munții Pădurea Craiului	Bihor	Vârciorog	Peştera din Valea Peştişului		34 / 3708	FT01	22.3832	47.0802	305	26	3	2	1	4	Gruia, 1969a; Gruia,1975
Orientali	Munții Ţibău	Suceava		Peştera din Valea Ţibău		No data	LN67	25.0829	47.5906	1154	No data	No data	2	1	1	Gruia & Ilie, 2000-2001; Gruia, 2003
Meridionali	Munții Vâlcan			Peştera din Vârful Lacului	Peştera nr.1 din Vâr; Peştera de la Lăcău; Peştera din vârful Iazului	14 / 2118	FQ49	22.8427	45.0936	904	130	5	4	2	1	Gruia, 1969a; Gruia,1975; Gruia & Ilie, 2000-2001; Gruia, 2003
Meridionali	Munții Piatra Craiului	Arges	Dambovicioara	Peştera Dobreştilor		No data	LL63	25.2314	45.4653	1200	172	28	2	1	4	Nae et. al., 2004-2005; Popa & Gruia, 2006
Banat	Munții Domanului	Caraş-Severin	Doman	Peştera Doman		13 / 2242	ER71	21.9175	45.2658	357	20	No data	2	1	1	Negrea et al., 1994; Gruia & Ilie, 2000-2001
Meridionali	Munţii Piatra Craiului			Peştera Dor Anca (P. din Carieră)		No data	LM16	25.2969	45.5392	875	15	7	3	1	1	Nae et. al., 2004-2005; Popa & Gruia, 2006
Meridionali	Masivul Piatra Craiului			Peştera Dracilor		28 / 1262	LL63	25.2177	45.4534	960	30	17	3	1	3	Gruia & Ilie, 2000-2001; Nae et. al., 2004-2005; Popa & Gruia, 2006
Meridionali	Munții Vâlcan			Peştera Dracului de la Paroşeni	P. de la Paroşeni	6/2111	FR61	23.2728	45.3702	700	376	14,5	4	2	5	Gruia, 1969a; Gruia,1975; Gruia & Ilie, 2000-2001; Gruia, 2003
Occidentali	Munții Bihor	Bihor	Sighiștel	Peştera Drăcoaia		56 / 3425	FS15	22.5839	46.5333	470	1848	107	5	2	4	Gruia, 1969a; Gruia,1975; Gruia & Ilie, 2000-2001; Gruia, 2003; Papác & Kovác, 2013
Meridionali	Munții Șureanu			Peştera lui Drăgan		05 / 2065	FR63	23.1101	45.449	1020	8	7	2	1	2	Gruia & Ilie, 2000-2001; Gruia, 2003
Banat	Munții Domanului	Caraş-Severin	Carașova	Peştera Exploratorii "85		85 / 2243	ER70	21.8669	45.2014	387	5172	48	2	1	3	Gruia & Ilie, 2000-2001; Gruia, 2003
Banat	Munții Aninei	Caraş-Severin		Peştera Fagului		58 / 2237	FS16	22.5883	46.5439	742	13,5	3	1	1	4	Gruia, 2003
Meridionali	Munţii Ţarcu			Peştera Feneş		No data	FR00	23.2867	46.1492	372	No data	No data	1	1	1	Gruia & Ilie, 2000-2001
Occidentali	Munții Bihor	Bihor		Peştera Ferice		1/3439	FS16	22.5213	46.6402	410	1380	35	4	2	4	Gruia,1975; Gruia & Ilie, 2000-2001; Gruia, 2003; Gruia & Popa, 2004-2005
Banat	Munții Locvei		Gârnic	Peştera Filipovo Dira		02 / 2220	EQ55	21.7881	44.759	450	78	No data	6	2	5	Gruia, 1969a; Botoşăneanu, 1971; Gruia,1975; Negrea & Negrea, 1977; Gruia & Ilie, 2000-2001; Gruia, 2003
Banat	Munții Domanului	Caraş-Severin		Peştera Fluturelui		86 / 2240	ER70	21.9548	45.1945	585	48	No data	2	1	2	Gruia & Ilie, 2000-2001; Gruia, 2003
Banat	Munții Domanului	Caraş-Severin		Peştera Frumoasă		100 / 2240	ER70	21.9548	45.1945	385	141	2	2	1	4	Gruia & Ilie, 2000-2001; Gruia, 2003
Meridionali	Munţii Postăvaru			Peştera Fundăţica		No data	LL63	25.2835	45.4254	1200	No data	No data	2	1	3	Gruia & Ilie, 2000-2001; Gruia, 2003
Meridionali	Munții Vâlcan		IZVARNA (com. Pocruia)	Peştera Fuşteica		8 / 2117	FQ58	22.9038	45.0378	200	1270	10	7	3	5	Burghele-Bălăcescu & Avram, 1966; Gruia, 1967a; Gruia, 1967b; Gruia, 1969a; Gruia,1975; Gruia & Ilie, 2000-2001; Gruia, 2003
Banat	Munţii Aninei	Caraş-Severin	Garliste	Peştera Galaţiului	Gaura lui Ecob	4/2236	No data	21.838	45.3248	372	258	15	1	1	1	Negrea & Negrea, 1971
Meridionali	Munții Șureanu	Hunedoara		Peştera Gaura Cocoşului de la Federi		1/2064	FR64	23.129	45.5349	814	12	2,5	2	1	1	Dumitrescu et al., 1967; Gruia & Ilie, 2000-2001
Banat	Munții Locvei	Caraş-Severin	Pescari (Coronini)	Peştera Gaura cu Muscă	Gaura cu Muscă; P. cu Muşte; P. Coronini; Kolumbacsi-barlang; Flieganhöhle; Grotte de Golubatz	3/2222	EQ54	21.6811	44.6828	92	262	26	10	4	6	Gruia, 1967a; Gruia, 1969a; Negrea & Negrea, 1969; Negrea & Negrea, 1971; Negrea & Negrea, 1972; Gruia,1975; Negrea & Negrea, 1977; Negrea & Negrea, 1979; Gruia & Ilie, 2000-2001; Gruia, 2003
Banat	Munții Domanului	Caraş-Severin	Cuptoare	Peştera Gaura de la Capu Baciului	P. Sudol III	9/2246	ER71	23.1239	45.5019	550	111	1	4	2	1	Gruia, 1969a; Negrea & Negrea, 1977; Gruia & Ilie, 2000-2001; Gruia, 2003
Meridionali	Munții Șureanu	Hunedoara		Peştera Gaura Frânţoanei	Peştera Frânţoanei	19 / 2064	FR64	23.1464	45.5155	480	1024	50	3	1	1	Dumitrescu et al., 1967; Gruia, 1969a; Gruia,1975
Banat	Munții Locvei	Caraş-Severin	Padina Matei	Peştera Gaura Haiducească	Gaura Turcească	1/2223	EQ55	21.715	44.7283	489	1370	70	6	2	9	Negrea & Negrea, 1971; Gruia,1975; Negrea & Negrea, 1977; Gruia & Ilie, 2000-2001; Gruia, 2003; Gruia & Popa, 2004-2005
Meridionali	Munții Șureanu	Hunedoara	Ponor	Peştera Gaura lui Cocolbea	Peştera lui Cocolbea	30 / 2064	FR64	23.1298	45.5092	450	125	No data	4	2	13	Gruia, 1965a; Dumitrescu et al., 1967; Gruia & Ilie, 2000-2001; Gruia, 2003
Meridionali	Munții Șureanu	Hunedoara	Crivadia	Peştera Gaura Oanei	Gaura Ioanei, Peştera de la Crivadia	9/2067	FR73	23.2163	45.4664	728	1262	47	6	2	14	Gruia, 1965a; Dumitrescu et al., 1967; Gruia, 1969a; Gruia,1975; Gruia & Ilie, 2000-2001; Gruia, 2003
Dobrogea	Dobrogea	Constanţa		Peştera Gaura Oilor de la Canaraua Petroşani		12/5202	NJ58	28.0341	44.0237	74	31	No data	5	2	1	Gruia, 1966b; Gruia, 1969a; Gruia,1975; Gruia & Ilie, 2000-2001; Gruia, 2003
Meridionali	Munții Șureanu	Hunedoara	Ponor	Peştera Gaura Opriţei		29 / 2064	FR64	23.125867°	45.498201°	814	25	8	7	3	6	Gruia, 1965a; Dumitrescu et al., 1967; Dumitrescu & Orghidan, 1969; Gruia, 1969a; Gruia,1975; Gruia & Ilie, 2000-2001; Gruia, 2003
Banat	Munții Domanului	Caraş-Severin	Cuptoare	Peştera Gaura Pârşului de la Capul Baciului	P. Sudol II; Gaura Pârşului	10/2246	ER71	23.1239	45.5019	550	281	No data	6	2	2	Gruia, 1967a; Gruia, 1969a; Gruia,1975; Negrea & Negrea, 1977; Gruia & Ilie, 2000-2001; Gruia, 2003
Banat	Munții Locvei	Caraş-Severin		Peştera Gaura Porcariului	Gaura Porcariului	13 / 2227	EQ67	21.7777	44.899	200	152	5	3	1	3	Gruia, 1975; Gruia & Ilie, 2000-2001; Gruia, 2003
Banat	Munții Domanului	Caraş-Severin	Cuptoare	Peştera Gaura Turcului	Peştera Izvorului de la Sohodolul Reciţei; Gaura Mare; P. Sohodol; P. Cuptoare; P. Sudol I; Szohodoler Höhle	11/2246	ER71	23.1239	45.5019	500	1604	77	5	2	4	Gruia, 1969a; Gruia,1975; Negrea & Negrea, 1977; Gruia & Ilie, 2000-2001; Gruia, 2003
Meridionali	Munții Mehedinți		Pecinisca	Peştera Gaura Ungurului	Peştera Ungurului de la Pecinişca	9/2147	FQ16	22.4045	44.8583	300	249	18,5	8	3	4	Gruia, 1967a; Gruia, 1969a; Negrea & Negrea, 1971; Gruia,1975; Negrea & Negrea, 1977; Boitan & Negrea,2001; Gruia & Ilie, 2000-2001; Gruia, 2003
Banat	Munții Aninei	Caraş-Severin	Gura Golîmbului	Peştera Găurile lui Miloi II		9/2233	EQ78	21.9162	45.0114	400	132	10	8	3	6	Gruia, 1967a; Gruia, 1969a; Botoşăneanu, 1971; Negrea & Negrea, 1971; Gruia,1975; Negrea & Negrea, 1977; Gruia & Ilie, 2000-2001; Gruia, 2003
Meridionali	Munții Vâlcan			Peştera Gârla Vacii		10/2114	No data	23.0968	45.0892	350	750	19	2	1	10	Gruia, 1975; Gruia & Ilie, 2000-2001
Meridionali	Munții Vâlcan			Peştera Gheţar din Valea de Peşti	Peştera cu gheaţă din Valea de Peşti	1/2111	FR61	23.0697	45.2772	1005	No data	No data	6	2	5	Ionescu M.A., 1951; Gruia, 1969a; Gruia, 1971; Gruia,1975; Gruia & Ilie, 2000-2001; Gruia, 2003
Occidentali	Munții Bihor	Alba	Garda de Sus	Peştera Gheţarul de la Scărişoara	Gheţarul de la Scărişoara	8/3448	FS44	22.7922	46.5118	1165	700	105	8	3	30	Ionescu M.A., 1951; Gruia, 1969a; Gruia, 1971; Gruia, 1972; Gruia, 1973; Gruia,1975; Gruia & Ilie, 2000-2001; Gruia, 2003
Meridionali	Munții Mehedinți		Jupânești	Peştera Gramei		1/2135	FQ26	22.5731	44.837	445	508	29	4	2	2	Gruia, 1969a; Gruia,1975; Gruia & Ilie, 2000-2001; Gruia, 2003
Banat	Munții Locvei	Caraş-Severin	Grădinari	Peştera Grădinari		No data	EQ49	21.5916	45.1198	359	No data	No data	3	1	1	Botoşăneanu, 1971; Negrea & Negrea, 1977; Gruia & Ilie, 2000-2001
Banat	Munții Domanului	Caraş-Severin	Gârliște (Goruia)	Peştera Grădinca		13 / 2240	ER71	21.8141	45.1764	260	57	3	4	2	6	Gruia, 1969a; Gruia,1975; Gruia & Ilie, 2000-2001; Gruia, 2003
Meridionali	Munții Cernei	Caraş-Severin	Baile Herculane	Peştera Grota cu aburi		2/2146	FQ17	22.4277	44.8966	400	14	7	2	1	3	Gruia & Ilie, 2000-2001; Gruia, 2003
Meridionali	Munții Vâlcan		Topeşti	Peştera Gura Plaiului de la Topeşti	Peştera Muierilor din Pârgavu; P. Muierilor de la Topeşti; P. de sub cunună	2/2116	FQ59	22.9706	45.0858	372	No data	No data	2	1	3	Gruia & Ilie, 2000-2001; Gruia, 2003
Meridionali	Munții Cernei	Caraş-Severin	Baile Herculane	Peştera Hoţilor de la Băile Herculane (P. haiducilor)	Grota Haiducilor; Gaura Tâlharului; Hercules-Höhle; Ramberhöhle; Rablébarlang; Rablébárlang; Caernavolgy-barlang; Herculesbarlang	6/2146	FQ17	22.426	44.8924	160	143	No data	6	2	9	Gruia, 1969a; Gruia,1975; Negrea & Negrea, 1977; Boitan & Negrea,2001; Gruia & Ilie, 2000-2001; Gruia, 2003;
Occidentali	Munții Bihor	Bihor	Chişcău	Peştera Huda de la Chişcău	Peştera de la Chişcău (Huda Peşcelui)	13 / 3427	FS15	22.550833	46.56	455	148	9	4	2	6	Gruia, 1971; Gruia, 1975; Gruia & Ilie, 2000-2001; Gruia, 2003
Occidentali	Munții Bihor	Cluj	Răchiţele (Doda Pilii)	Peştera din Humpleul		2/3416	FS58	22.8184	46.67	1220	107	38	2	1	2	Gruia & Ilie, 2000-2001; Gruia, 2003
Banat	Munţii Almaj	Caras-Severin	Baile Herculane, în aval de Băile Romane	Peştera Hygeea	Peştera Hercules I	04 / 2146	FQ17	22.366	44.8992	166	82	4	2	1	2	Gruia & Ilie, 2000-2001; Gruia, 2003
Occidentali	Munții Pădurea Craiului	Bihor	Roşia	Peştera I din Izbucul Topliţei	Peştera de la Izbucul Topliţei	1/3704	FR61	22.385	46.8313	1005	120	No data	1	1	1	Gruia, 2003
Banat	Munții Locvei			Peştera Iasânoca		1/2221	EQ55	21.73	44.7045	550	19	7	6	2	6	Gruia, 1967; Gruia, 1969a; Gruia,1975; Negrea & Negrea, 1977; Gruia & Ilie, 2000-2001; Gruia, 2003
Banat	Munții Domanului	Caraş-Severin		Peştera Iederii		11/2243	ER70	21.9548	45.1945	490	50	No data	1	1	1	Gruia, 2003
Banat	Munții Locvei			Peştera Ieskinia	P. De la Moara Vihod	1/2220	EQ65	21.7909	44.7623	425	26	7	4	2	3	Gruia, 1969a; Gruia,1975; Gruia & Ilie, 2000-2001; Gruia, 2003
Occidentali	Munții Pădurea Craiului	Bihor	Peştera	Peştera Igriţa	Peştera Igreţ	9/3727	FT01	22.376	47.021	328	717	24	3	1	4	Gisin & Gama, 1971; Gruia & Ilie, 2000-2001; Gruia, 2003
Banat	Munții Domanului	Caraş-Severin		Peştera Independenţei		7/2243	ER70	21.9548	45.1945	415	25,8	No data	2	1	1	Gruia & Ilie, 2000-2001; Gruia, 2003
Meridionali	Munții Mehedinți	Mehedinţi	Isverna	Peştera Isverna		6/2125	FQ28	22.6414	44.9778	600	1500	45	12	4	16	Ionescu, 1914; Ionescu, 1915a; Ionescu, 1922; Dancău & Tăbăcaru, 1964; Gruia, 1965b; Gruia, 1967a; Gruia, 1967b; Gruia, 1969a; Gruia, 1970; Gruia,1975; Gruia & Ilie, 2000-2001; Gruia, 2003;
Meridionali	Munţii Retezat			Peştera Jara Ascuţită		No data	FR61	23.1034	45.2691	1005	No data	No data	4	2	6	Gruia, 1969a; Gruia,1975; Gruia & Ilie, 2000-2001; Gruia, 2003
Dobrogea	Dobrogea	Constanţa	Gura Dobrogei	Peştera la Adam		13 / 5110	PK22	28.4745	44.4656	104	104	16	6	2	2	Gruia, 1966a; Gruia, 1966b; Gruia, 1969a; Gruia,1975; Gruia & Ilie, 2000-2001; Gruia, 2003
Meridionali	Munții Mehedinți	Mehedinți		Avenul de la Izvorele		01 / 2120	FQ49	22.8427	45.0936	725	10	10	3	1	3	Gruia,1975; Gruia & Ilie, 2000-2001; Gruia, 2003
Banat	Munții Domanului	Caraş-Severin	Cheile Garlistei -Carasova	Peştera Labirint		8/2243	ER70	21.8563	45.1624	400	37,5	No data	2	1	1	Gruia & Ilie, 2000-2001; Gruia, 2003
Meridionali	Munții Mehedinți	Gorj		Peştera Lazului		29 / 2121	FQ49	22.7661	45.0697	370	3201	20	5	2	5	Gruia, 1967b; Gruia, 1969a; Gruia,1975; Gruia & Ilie, 2000-2001; Gruia, 2003
Banat	Munții Domanului	Caraş-Severin	Reșița	Peştera Liliacului		38 / 2242	No data	21.8797	45.3022	300	96	3	1	1	1	Negrea et al., 1994
Banat	Munții Aninei	Caraş-Severin	Caraşova	Peştera Liliecilor		20 / 2240	ER60	21.8669	45.2014	232	640	50	8	3	5	Gruia, 1965b; Gruia, 1969a; Botoşăneanu, 1971; Negrea & Negrea, 1971; Gruia,1975; Negrea & Negrea, 1977; Gruia & Ilie, 2000-2001; Gruia, 2003
Meridionali	Munții Vâlcan			Peștera Liliecilor din Cheile Sohodolului (Peştera Liliecilor de la Pocruia)	Peştera Liliecilor de la Pocruia	5/2117	FQ58	23.1493	45.1279	250	50	5	4	2	3	Burghele-Bălăcescu & Avram, 1966; Gruia, 1969a; Gruia,1975; Gruia & Ilie, 2000-2001
Orientali	Munții Rarău-Giumalău	Suceava		Peştera Liliecilor din Culmea Hăghimişului		1 / 1050	LN76	25.3394	47.5264	1500	340	86	1	1	24	Buşmachiu et al., 2014
Dobrogea	Dobrogea	Constanţa	com. Limanu	Peştera Limanu	Peştera de la Limanu; P. Caracicola; P. de la Icoane	1/5210	NJ95	28.5219	43.8081	25	3200	5	10	4	24	Gruia, 1964; Gruia, 1965a; Gruia, 1965b; Dumitrescu et al., 1965; Gruia, 1966b; Gruia, 1969a; Gruia, 1974; Gruia,1975; Gruia & Ilie, 2000-2001; Gruia, 2003
Banat	Munții Domanului	Caraş-Severin	Caraşova	Peştera Lizlonea		9/2238	ER70	21.8713	45.2006	209	25	6	3	1	2	Negrea & Negrea, 1977; Gruia & Ilie, 2000-2001; Gruia, 2003
Banat	Munții Domanului	Caraş-Severin	Doman	Peştera lui Blidaru		39 / 2242	ER71	21.9175	45.2658	370	14	0	3	1	2	Negrea et al., 1994; Gruia & Ilie, 2000-2001; Gruia, 2003
Banat	Munții Almaj		Cazanele Mari (Ciucaru Mare)	Peștera Nr. 1 de la Gura Ponicovei	Peștera Climente II; Peștera Preluca lui Clementeș Peștera de la km. 21	04 / 2211	No data	22.2667	44.6167	62	47	13	5	2	2	Negrea & Negrea, 1969; Negrea & Negrea, 1977; Negrea & Negrea, 1979; Gruia & Ilie, 2000-2001; Gruia, 2003
Banat	Munții Almaj			Peștera Nr. 2 de la Gura Ponicovei	Peștera din Cuina Turcului; Peștera de la Curba Periculoasă; Peștera din Potcapina Turcului	05 / 2211	No data	22.2667	44.6167	62	58	No data	3	1	1	Negrea & Negrea, 1969; Negrea & Negrea, 1977; Negrea & Negrea, 1979
Occidentali	Munții Zărandului	Arad	Căprioara (comuna Săvârșin)	Peştera lui Duţu		2/3022	ER99	22.2785	45.9837	245	166	8	6	2	9	Gruia, 1965a; Gruia, 1967a; Gruia, 1969a; Gruia,1975; Gruia & Ilie, 2000-2001; Gruia, 2003
Orientali	Munții Perșani	Harghita	Merești (Homoródalmás)	Peştera nr. 20 din Cheile Vârghişului	Peştera lui Gabor Ianoş	20 / 1200	LM82	25.4575	46.2308	694	160	10	3	1	1	Gruia, 1966b; Gruia & Ilie, 2000-2001; Gruia, 2003
Orientali	Munții Rodnei	Bistriţa Năsăud	Valea Vinului	Peştera lui Mihai	Peştera lui Mihai din Dealul Popii	2 / 1025	LN36	24.8314	47.477	1100	43	14	1	1	4	Nitzu et al., 2008
Orientali	Munții Rodnei	Bistriţa Năsăud	Valea Vinului	Peştera Baia lui Scheinder		1 / 1025	No data	24.8084	47.5175	1100	792	43	1	1	3	Nitzu et al., 2008
Meridionali	Munții Piatra Craiului			Peştera Lupului		26 / 1263	No data	25.1918	45.4242	790	161	7	2	1	3	Nae et. al., 2004-2005; Popa & Gruia, 2006
Orientali	Munții Perșani	Harghita	Merești (Homoródalmás)	Peştera Mare de la Mereşti	Peștera Orban Balazs; Pestera nr. 14 din Cheile Virghisului; P. din Stânca Minunilor	14 / 1200	LM82	25.5415	46.2473	775	1578	60	8	3	14	Gruia, 1965a; Gruia, 1966b; Gruia, 1969a; Gruia, 1971; Gruia,1975; Gruia & Ilie, 2000-2001; Gruia, 2003; Gruia & Popa, 2004-2005
Meridionali	Munții Vâlcan			Peştera Mare de la Pocruia		1/2117	FQ58	22.9159	45.0486	570	110	2	4	2	4	Burghele-Bălăcescu & Avram, 1966; Gruia, 1969a; Gruia,1975; Gruia, 2003;
Meridionali	Masivul Piatra Craiului	Argeş		Peştera Mare de la Prepeleac		6 / 1270	LL64	25.2744	45.5227	986	15	9.5	3	1	2	Nae et. al., 2004-2005; Popa & Gruia, 2006; Popa & Gruia, 2006
Meridionali	Masivul Bucegi			Peştera Mare din Cheile Tătarului		No data	LL82	25.4338	45.364	1040	No data	No data	2	1	1	Gruia & Ilie, 2000-2001; Gruia, 2003
Occidentali	Munții Bihor	Bihor	Sighiștel	Peştera Măgura	Peştera de la Măgura Bihorului; Szegyesd barlang; Grotte de l'Arhiduc Joseph; Măgurei barlang	20 / 3425	FS15	22.5959	46.5313	550	1885	No data	5	2	4	Gruia, 1969a; Gruia, 1971; Gruia,1975; Gruia & Ilie, 2000-2001; Gruia, 2003
Banat	Munții Aninei			Peştera Mărghitaş		8 / 2237	EQ69	21.8834	45.1091	570	115	16	6	2	5	Gruia, 1967a; Gruia, 1969a; Gruia,1975; Negrea & Negrea, 1977; Gruia & Ilie, 2000-2001; Gruia, 2003
Occidentali	Munții Pădurea Craiului	Bihor	Meziad	Peştera Meziad	Höhle von Mezgad; Mézsed Vidéke	1/3700	FS07	22.4791	46.762	435	6292	98	6	2	10	Gruia, 1967a; Gruia, 1969a; Gruia, 1972; Gruia,1975; Gruia & Ilie, 2000-2001; Gruia, 2003
Banat	Munții Locvei	Caraş-Severin		Peştera Mică de la Lacul Dracului		2 / 2227	EQ66	21.8124	44.8653	210	16	4	7	3	10	Gruia, 1967a; Gruia, 1969a; Botoşăneanu, 1971; Gruia,1975; Gruia & Ilie, 2000-2001; Gruia, 2003; Gruia & Popa, 2004-2005
Meridionali	Masivul Piatra Craiului	Argeş		Peştera Mică de la Prepeleac		5 / 1270	LL64	25.2744	45.5227	980	10,5	3	1	1	2	Nae et. al., 2004-2005
Meridionali	Munții Șureanu	Hunedoara	Ponor	Peştera Mică din Bordul Mare		28 / 2064	FR64	23.1422	45.5158	814	12	2	1	1	2	Dumitrescu et al., 1967
Meridionali	Masivul Piatra Craiului	Argeş		Peştera Mirajului		77 / 1275	KL81	24.2599	45.2556	896	14,5	1,5	1	1	1	Gruia & Ilie, 2000-2001
Meridionali	Masivul Piatra Craiului			Peştera Miresei din Cheile Tătarului	P. Miresii; P. Fecioarei	29 / 1277	LL82	25.4345	45.3648	1040	219	25	1	1	1	Gruia & Ilie, 2000-2001
Banat	Munții Aninei	Caraş-Severin		Peştera Mistreţului		40 / 2237	ER70	21.9548	45.1945	490	115	7	2	1	1	Gruia & Ilie, 2000-2001; Gruia, 2003
Occidentali	Munții Pădurea Craiului	Bihor	Şuncuiuş	Peştera Moanei	Peştera I din V. Mişidului; Ketazáju-barlang; Bánlaksi Alsöbarlang; Misiduölgyi-Makska barlang	2/3724	KL61	24.0345	45.2495	500	1170	104	1	1	1	Pleşa et al., 1964
Meridionali	Munții Parâng	Gorj	Baia de Fier	Peştera Muierii de la Baia de Fier	Peştera Muierii I	01 / 2051	GR10	23.7536	45.1921	546	3566	50	5	2	8	Gruia, 1967b; Gruia, 1969a; Gruia,1975; Gruia & Ilie, 2000-2001; Gruia, 2003
Orientali	Masivul Suhard	Neamţ		Peştera Munticelu		1 / 1146	MM19	25.884	46.9031	600	120	14	2	1	1	Gruia & Ilie, 2000-2001; Gruia, 2003
Meridionali	Munții Mehedinți	Mehedinti	Nadanova	Peştera Nadanova		No data	FQ37	22.6519	44.9462	544	No data	No data	2	1	2	Gruia & Ilie, 2000-2001; Gruia, 2003
Occidentali	Munții Pădurea Craiului			Peştera Nămoloasă din Valea Vida		No data	FS08	22.3263	46.8877	369	No data	No data	4	2	3	Gruia, 1969a; Gruia,1975; Gruia & Ilie, 2000-2001; Gruia, 2003
Meridionali	Munții Mehedinți			Peştera nr 14 din Valea Lupşei	Peştera nr 14 din Ogaşul Morii	14 / 2122	FQ49	22.8427	45.0936	391	14	4	4	2	4	Gruia, 1969a; Gruia,1975; Gruia & Ilie, 2000-2001; Gruia, 2003
Banat	Munții Aninei	Caraş-Severin	Anina	Peştera nr. 1 de la Haldina		9/2237	EQ69	21.8247	45.0236	550	14,5	1	1	1	1	Gruia, 2003
Banat	Munții Domanului	Caraş-Severin		Peştera nr. 1 de la Tunel		35 / 2240	ER70	21.9548	45.1945	500	43	No data	2	1	3	Gruia & Ilie, 2000-2001; Gruia, 2003
Dobrogea	Dobrogea	Constanţa		Peştera nr. 1 din Canaraua lui Moş Enciu		2/5205	No data	27.6873	44.1161	74	10	3	2	1	1	Gruia & Ilie, 2000-2001; Gruia, 2003
Banat	Munții Domanului	Caraş-Severin	Reşița	Peştera nr. 1 din Cariera Nouă		41 / 2242	ER71	21.8867	45.2811	362	10	No data	2	1	2	Gruia & Ilie, 2000-2001; Gruia, 2003
Orientali	Munții Perșani	Harghita	Merești (Homoródalmás)	Peştera nr. 1 din Cheile Vârghişului	Peştera Albert	1 / 1200	LM82	25.5076	46.2688	775	96	1	5	2	7	Gruia, 1966a; Gruia, 1969a; Gruia,1975; Gruia & Ilie, 2000-2001; Gruia, 2003
Banat	Munții Domanului	Caraş-Severin	Carașova	Peştera nr. 1 din Dealul Socolovăţ		26 / 2238	ER70	22.1353	44.9231	490	181,4	3	2	1	1	Gruia & Ilie, 2000-2001; Gruia, 2003
Banat	Munții Domanului	Caraş-Severin		Peştera nr. 1 din Naveşul Mare		41 / 2237	ER70	21.9917	45.1716	520	39	6	2	1	1	Gruia & Ilie, 2000-2001; Gruia, 2003
Banat	Munții Almaj			Peştera nr. 1 din Valea Cernişoarei		No data	FQ39	22.7157	45.0956	561	No data	No data	4	2	3	Gruia, 1969a; Gruia, 1975; Gruia & Ilie, 2000-2001; Gruia, 2003
Banat	Munții Domanului	Caraş-Severin		Peştera nr. 1 din Valea Comarnicului		12/2243	ER70	21.954	45.1791	400	10,4	No data	2	1	1	Gruia & Ilie, 2000-2001; Gruia, 2003
Meridionali	Munții Vâlcan			Peştera nr. 1 din Valea Jiului de vest		66 / 2110	No data	23.1034	45.2691	1110	10	4	1	1	1	Gruia, 2003
Meridionali	Munții Mehedinți			Peştera nr. 1 din Valea Lupşei		1/2122	FQ49	22.8427	45.0936	373	56	6	4	2	3	Gruia, 1969a; Gruia, 1975; Gruia & Ilie, 2000-2001; Gruia, 2003
Banat	Munții Domanului	Caraş-Severin	Reșița	Peştera nr. 1 din Valea Stârnic		8/2242	ER71	21.8878	45.2702	297	10	No data	2	1	1	Negrea et al., 1994; Gruia & Ilie, 2000-2001
Occidentali	Munții Pădurea Craiului	Bihor	Lunca Sprie	Peştera nr. 1 din Valea Vizu	Peștera Vizu 1; Vizevölgyi Nagybarlang	68 / 3707	No data	22.7728	46.864	350	930	3	2	1	3	Gruia & Ilie, 2000-2001; Gruia, 2003
Orientali	Munții Perșani	Harghita	Merești (Homoródalmás)	Peştera nr. 11 din Cheile Vârghişului	Bronznöhle	11 / 1200	LM82	25.4575	46.2308	768	20	No data	3	1	6	Gruia, 1966b; Gruia & Ilie, 2000-2001; Gruia, 2003
Meridionali	Munții Mehedinți			Peştera nr. 11 din Valea Lupşei		11/2122	FQ49	22.8427	45.0936	391	68	8	4	2	7	Gruia, 1969a; Gruia, 1975; Gruia & Ilie, 2000-2001; Gruia, 2003
Meridionali	Munții Mehedinți			Peştera nr. 12 din Valea Lupşei	Peştera no. 12 din Ogașu Morii	12/2122	FQ49	22.8427	45.0936	395	26	4	4	2	6	Gruia, 1969a; Gruia,1975; Gruia & Ilie, 2000-2001; Gruia, 2003
Banat	Munții Domanului	Caraş-Severin		Peştera nr. 13 din Valea Comarnicului		53 / 2243	ER70	21.9561	45.1801	385	28	No data	1	1	1	Gruia, 2003
Banat	Munții Domanului	Caraş-Severin		Peştera nr. 14 din Valea Comarnicului		55 / 2243	ER70	21.9593	45.1817	375	16	No data	1	1	1	Gruia, 2003
Banat	Munții Domanului	Caraş-Severin		Peştera nr. 15 din Valea Comarnicului		56 / 2243	ER70	21.9635	45.1826	380	7	No data	2	1	1	Gruia & Ilie, 2000-2001; Gruia, 2003
Meridionali	Munții Mehedinți			Peştera nr. 15 din Valea Lupsei		15 / 2122	FQ49	22.8427	45.0936	390	11	4	4	2	2	Gruia, 1969a; Gruia,1975; Gruia & Ilie, 2000-2001; Gruia, 2003
Orientali	Munții Perșani	Harghita	Merești (Homoródalmás)	Peştera nr. 18 din Cheile Vârghişului		18 / 1200	LM82	25.4575	46.2308	767	70	No data	2	1	2	Gruia & Ilie, 2000-2001; Gruia, 2003
Occidentali	Munții Pădurea Craiului	Bihor	Lunca Sprie	Peştera nr. 2 de la Cantonul Vida	Peştera nr. 2 din Cheile Videi	9/3707	FS08	22.3667	46.8969	369	11	5	1	1	1	Gruia & Ilie, 2000-2001
Meridionali	Munții Mehedinți			Peştera nr. 2 de la Cloşani		12/2120	FQ49	22.7682	45.1002	430	269	12	3	1	4	Gruia, 1969a; Gruia,1975; Gruia & Ilie, 2000-2001
Banat	Munții Aninei	Caraş-Severin	Anina	Peştera nr. 2 de la Haldină		10/2237	EQ69	21.8247	45.0236	550	33	3	7	3	6	Gruia, 1966a; Gruia, 1969a; Botoşăneanu, 1971; Gruia,1975; Negrea & Negrea, 1977; Gruia & Ilie, 2000-2001; Gruia, 2003
Banat	Munții Domanului	Caraş-Severin		Peştera nr. 2 de la Tunel		36 / 2240	ER70	21.9548	45.1945	500	21,5	4	2	1	3	Gruia & Ilie, 2000-2001; Gruia, 2003
Dobrogea	Dobrogea	Constanţa		Peştera nr. 2 din Canaraua de la Graniţă		14 / 5205	NJ58	27.5825	44.2171	148	58	No data	1	1	4	Gruia & Ilie, 2000-2001
Dobrogea	Dobrogea	Constanţa		Peştera nr. 2 din Canaraua lui Moş Enciu		3/5205	No data	28.4668	44.3428	8	11	2	2	1	1	Gruia & Ilie, 2000-2001; Gruia, 2003
Dobrogea	Dobrogea	Constanţa		Peştera nr. 2 din Canaraua Petroşani		15 / 5202	NJ58	28.0505	43.9935	74	16	No data	4	2	1	Gruia, 1966b; Gruia, 1969a; Gruia,1975; Gruia & Ilie, 2000-2001
Banat	Munții Domanului		Reșița	Peştera nr. 2 din Cariera Nouă		No data	ER71	21.8816	45.2825	501	No data	No data	2	1	1	Gruia & Ilie, 2000-2001; Gruia, 2003
Meridionali	Munții Retezat			Peştera nr. 2 din valea Jiului de vest	Peștera Nr.2 cu Gheață din Cheile Jiului de Vest	51 / 2105	FR61	23.1034	45.2691	1125	32,1	6	1	1	1	Gruia, 1969a
Meridionali	Munții Mehedinți			Peştera nr. 2 din Valea Lupşei		2/2122	FQ49	22.8427	45.0936	368	22	4	4	2	2	Gruia, 1969a; Gruia,1975; Gruia & Ilie, 2000-2001; Gruia, 2003
Meridionali	Munții Vâlcan			Peştera nr. 2 din Valea Sohodoalelor Mici		48 / 2117	FQ49	22.7971	45.0594	325	17	3	2	1	1	Gruia, 1969a; Gruia & Ilie, 2000-2001
Occidentali	Munții Pădurea Craiului	Bihor	Lunca Sprie	Peştera nr. 2 din Valea Vizu	Peştera nr. 2 din Valea Vizei	69 / 3707	FS08	22.3046	46.8748	358	2032	41	3	1	3	Gruia,1975; Gruia & Ilie, 2000-2001; Gruia, 2003
Banat	Munții Domanului	Caraş-Severin		Peştera nr. 25 din Valea Comarnicului		86 / 2243	ER70	21.9675	45.182	400	37	No data	2	1	2	Gruia & Ilie, 2000-2001; Gruia, 2003
Orientali	Munții Perșani	Harghita	Merești (Homoródalmás)	Peştera nr. 27 din Cheile Vârghişului		27 / 1200	LM82	25.4575	46.2308	770	15	No data	4	2	1	Gruia, 1969a; Gruia, 1975; Gruia & Ilie, 2000-2001; Gruia, 2003
Occidentali	Munţii Poiana Ruscă	Timis	Bogda	Peştera nr. 3 de la Bogda		No data	FR06	21.5619	46.041	370	No data	No data	2	1	1	Gruia & Ilie, 2000-2001; Gruia, 2003
Meridionali	Masivul Bucegi			Peştera nr. 3 din Cheile Tătarului		No data	LL82	25.4346	45.3657	No data	No data	No data	4	2	4	Gruia, 1969a; Gruia,1975; Gruia & Ilie, 2000-2001; Gruia, 2003
Meridionali	Munții Mehedinți		Orzești	Peştera nr. 3 din Steiul Orzeştilor		07 / 2123	FQ48	22.809	45.0517	335	50	8	1	1	1	Gruia & Ilie, 2000-2001
Meridionali	Munții Vâlcan			Peştera nr. 3 din Valea Jiului de vest	Peştera nr. 3 din Cheile Jiului de vest	67 / 2110	FR61	23.1034	45.2691	1160	29,5	1	3	1	2	Gruia, 1969a; Gruia,1975; Gruia & Ilie, 2000-2001
Occidentali	Munții Pădurea Craiului		Valea Topliţei	Peştera nr. 3 din Valea Videi	Peştera nr. 3 din Valea Topliţei	03 / 3707	FS08	22.31	46.8777	369	96	12	1	1	1	Gruia & Ilie, 2000-2001
Orientali	Munții Perșani	Harghita	Merești (Homoródalmás)	Peştera nr. 35 din Cheile Vârghişului		35 / 1200	LM82	25.4575	46.2308	556	90	1	4	2	2	Gruia, 1969a; Gruia,1975; Gruia & Ilie, 2000-2001; Gruia, 2003
Orientali	Munții Perșani	Harghita	Merești (Homoródalmás)	Peştera nr. 36 din Cheile Vârghişului		36 / 1200	LM82	25.4575	46.2308	695	170	2	4	2	1	Gruia, 1969a; Gruia,1975; Gruia & Ilie, 2000-2001; Gruia, 2003;
Orientali	Munții Perșani		Merești (Homoródalmás)	Peştera nr. 37 din Cheile Vârghişului	Peştera nr. 37 din bazinul Cernei; P. lui Lazu Vişescu	4/2144	LM82	25.5076	46.2688	442	45	No data	3	1	1	Gruia, 1969a; Gruia,1975; Gruia & Ilie, 2000-2001
Meridionali	Munții Mehedinți			Peştera nr. 4 de la Cloşani		14 / 2120	FQ49	22.7707	45.1012	430	74	7	4	2	5	Gruia, 1969a; Gruia,1975; Gruia & Ilie, 2000-2001; Gruia, 2003
Meridionali	Munții Vâlcan			Peştera nr. 4 din Cheile Jiului de Vest		68 / 2110	FR61	23.1034	45.2691	1180	13	0,5	4	2	4	Gruia, 1969a; Gruia, 1975; Gruia & Ilie, 2000-2001; Gruia, 2003
Banat	Munții Aninei	Caraş-Severin		Peştera nr. 4 din Naveşul Mare		86 / 2237	ER70	21.9713	45.1669	564	111	13	2	1	3	Gruia & Ilie, 2000-2001; Gruia, 2003
Occidentali	Munții Pădurea Craiului		Lunca Sprie	Peştera nr. 4 din Valea Videi		11 / 3707	FS08	22.3132	46.88	369	5	No data	1	1	1	Gruia & Ilie, 2000-2001
Meridionali	Munții Cernei	Caraş-Severin		Peştera nr. 40 din bazinul Cernei	P. lui Ion Bârzoni	7/2144	FQ18	22.4873	44.9648	432	400	9	2	1	3	Gruia & Ilie, 2000-2001; Gruia, 2003
Orientali	Munții Perșani	Harghita	Merești (Homoródalmás)	Peştera nr. 41 din Cheile Vârghişului		41 / 1200	LM82	25.4575	46.2308	690	150	10	4	2	2	Gruia, 1969a; Gruia,1975; Gruia & Ilie, 2000-2001; Gruia, 2003
Orientali	Munții Perșani	Harghita	Merești (Homoródalmás)	Peştera nr. 42 din Cheile Vârghişului		42 / 1200	LM82	25.4575	46.2308	759	45	No data	6	2	3	Gruia,1965a; Gruia, 1969a; Gruia,1975; Gruia & Ilie, 2000-2001; Gruia, 2003; Gruia & Popa, 2004-2005
Orientali	Munții Perșani	Harghita	Merești (Homoródalmás)	Peştera nr. 44 din Cheile Vârghişului		44 / 1200	LM82	25.4575	46.2308	774	56	20	2	1	1	Gruia & Ilie, 2000-2001; Gruia, 2003
Orientali	Munții Perșani	Harghita	Merești (Homoródalmás)	Peştera nr. 45 din Cheile Vârghişului		45 / 1200	LM82	25.4575	46.2308	688	222	10	6	2	12	Gruia, 1966b; Gruia, 1969a; Gruia, 1975; Gruia & Ilie, 2000-2001; Gruia, 2003; Nitzu et al., 2006-2007
Meridionali	Munții Vâlcan			Peştera nr. 5 din Valea Jiului de Vest	Peștera Nr.5 vizavi de Ponorul IV	41 / 2110	FR61	23.1034	45.2691	1135	16	2	3	1	1	Gruia, 1969a; Gruia,1975; Gruia & Ilie, 2000-2001
Meridionali	Munții Mehedinți			Peştera nr. 5 din Valea Lupşei		5/2122	FQ49	22.8427	45.0936	375	38	4	4	2	1	Gruia, 1969a; Gruia,1975; Gruia & Ilie, 2000-2001; Gruia, 2003
Orientali	Munții Perșani	Harghita	Merești (Homoródalmás)	Peştera nr. 53 din Cheile Vârghişului		53 / 1200	LM82	25.4575	46.2308	767	5	No data	4	2	2	Gruia, 1969a; Gruia,1975; Gruia & Ilie, 2000-2001; Gruia, 2003
Meridionali	Munții Retezat		Câmpul lui Neag	Peştera nr. 6 din Campul Mielului		No data	FR61	23.1034	45.2691	1005	No data	No data	2	1	2	Gruia & Ilie, 2000-2001; Gruia, 2003
Meridionali	Munții Vâlcan			Peştera nr. 6 din Cheile Jiului de Vest	Peștera Nr.6 vizavi de Ponorul IV	42 / 2110	FR61	23.1034	45.2691	1135	13,5	5,5	4	2	3	Gruia, 1969a; Gruia,1975; Gruia & Ilie, 2000-2001; Gruia, 2003;
Meridionali	Munții Mehedinți			Peştera nr. 6 din Valea Lupşa		6 / 2122	FQ49	22.8427	45.0936	390	35	15	1	1	1	Gruia & Ilie, 2000-2001
Meridionali	Munții Mehedinți	Gorj	Motru Sec	Peştera nr. 6 din Valea Motrului Sec	Pestera E. A. Martel	17 / 2121	FQ49	22.7934	45.0618	370	4150	31	3	1	3	Gruia,1975; Gruia & Ilie, 2000-2001; Gruia, 2003
Occidentali	Munții Pădurea Craiului	Luncasprie	Bihor	Peştera nr. 6 din Valea Topliţei	Peştera cu Bănci	120 / 3707	No data	21.9548	45.1945	550	16	1	2	1	4	Gruia & Ilie, 2000-2001; Gruia, 2003
Orientali	Munții Perșani	Harghita	Merești (Homoródalmás)	Peştera nr. 60 din Cheile Vârghişului		60 / 1200	LM82	25.4575	46.2308	556	37	1	6	2	2	Gruia,1965; Gruia, 1969a; Gruia,1975; Gruia & Ilie, 2000-2001; Gruia, 2003; Gruia & Popa, 2004-2005
Meridionali	Munții Cernei		Ineleț	Peștera Nr. 62 din Bazinul Cernei	P. lui Nicolae Drăghicescu	13 / 2144	FQ18	22.5405	45.016	475	145	20	2	1	2	Gruia & Ilie, 2000-2001; Gruia, 2003
Meridionali	Munții Cernei			Peştera nr. 63 de pe Valea Cernei		14 / 2144	FQ18	22.4593	45.0091	700	120	13	2	1	2	Gruia & Ilie, 2000-2001; Gruia, 2003
Meridionali	Munții Cernei			Peştera nr. 64 de pe Valea Cernei	P. lui Lascăr Căiniceanu	15 / 2144	FQ18	22.4593	45.0091	920	57	13	2	1	2	Gruia & Ilie, 2000-2001; Gruia, 2003
Meridionali	Munții Cernei			Peştera nr. 69 de pe Valea Cernei	Peştera nr. 69 din Bazinul Cernei	20 / 2144	FQ18	22.4593	45.0091	477	33	16	2	1	2	Gruia & Ilie, 2000-2001; Gruia, 2003
Meridionali	Munții Mehedinți			Peştera nr. 8 din Valea Lupşei		8/2122	FQ49	22.8427	45.0936	398	20	No data	4	2	6	Gruia, 1969a; Gruia,1975; Gruia & Ilie, 2000-2001; Gruia, 2003
Orientali	Munții Perșani	Harghita	Merești (Homoródalmás)	Peştera nr. 9 din Cheile Vârghişului	P. cu Lublinit	9 / 1200	LM82	25.4575	46.2308	657	500	9	4	2	3	Gruia, 1969a; Gruia,1975; Gruia & Ilie, 2000-2001; Gruia, 2003
Meridionali	Munții Mehedinți			Peştera nr. 9 din Valea Lupşei		9/2122	FQ49	22.8427	45.0936	397	30	5	4	2	6	Gruia, 1969a; Gruia, 1975; Gruia & Ilie, 2000-2001; Gruia, 2003
Meridionali	Munții Mehedinți	Gorj		Peştera nr. 9 din Valea Motrului Sec		20 / 2121	FQ49	22.7977	45.0598	365	28	2	3	1	3	Gruia, 1975; Gruia & Ilie, 2000-2001; Gruia, 2003
Banat	Munții Domanului	Caraş-Severin		Peştera Omului		28 / 2240	ER70	21.9548	45.1945	425	152	4	2	1	1	Gruia & Ilie, 2000-2001; Gruia, 2003
Meridionali	Masivul Piatra Craiului			Peștera Ovală din Valea Vlăduşca		14 / 1261	LL64	25.2476	45.5271	1519	6	No data	1	1	5	Popa & Gruia, 2006
Occidentali	Munții Bihor	Bihor		Peştera Piatra Altarului		5/3414	FS16	22.7857	46.6754	1112	3146	86	4	2	2	Gruia,1989; Gruia, 1994; Gruia & Ilie, 2000-2001; Gruia, 2003
Occidentali	Munții Pădurea Craiului	Bihor	Fâşca	Peştera Pincelului	P. Seacă de la Pusta Călăţea	2/3710	ET90	22.3307	46.9877	385	33	5	3	1	4	Gruia,1975; Gruia & Ilie, 2000-2001; Gruia, 2003
Occidentali	Munții Bihor	Bihor	Sighiștel	Peştera Pişolca		45 / 3425	FS15	22.5907	46.5318	475	264	10	4	2	6	Gruia, 1969a; Gruia,1975; Gruia & Ilie, 2000-2001; Gruia, 2003
Banat	Munţii Almaj	Mehedinţi	Dubova	Peştera lui Climente	Peștera Preluca lui Climente (P. Climente I)	10 / 2211	EQ93	22.5083	45.5333	178	70	8	4	2	1	Negrea & Negrea, 1971; Negrea & Negrea, 1979; Gruia & Ilie, 2000-2001; Gruia, 2003
Banat	Munţii Almaj	Caraş-Severin	Plavişeviţa	Peştera Plavişeviţa (P. Dubova)	P. Dubova	14 / 2227	EQ93	22.2333	44.5667	220	384	40	2	1	3	Gruia & Ilie, 2000-2001; Gruia, 2003
Occidentali	Munții Bihor	Alba	Gârda de Sus	Peştera Pojarul Poliţei	Peştera de la Pojarul Gheţarului	10/3448	FS44	22.8114	46.4864	1070	400	40	1	1	1	Gruia & Ilie, 2000-2001
Meridionali	Munții Căpățânei	Gorj	Polovragi	Peştera Polovraci		6/2048	GR20	23.7835	45.2002	650	10350	87	4	2	4	Gruia, 1969a; Gruia,1975; Gruia & Ilie, 2000-2001; Gruia, 2003
Banat	Munții Aninei	Caraş-Severin		Peştera Ponor Plopa	Peştera Plopa; Peştera Ponor; Plopa barlang	1/2233	EQ69	21.8405	45121749	570	760	No data	8	3	4	Gruia, 1965b; Gruia, 1967a; Gruia, 1969a; Botoşăneanu, 1971; Gruia,1975; Negrea & Negrea, 1977; Gruia & Ilie, 2000-2001; Gruia, 2003
Banat	Munții Aninei	Caraş-Severin		Peştera Ponor Plopa Uscată	Peştera Ponor Uscată; P. Ponor; P. Crivina; P. de la Brădet	2/2233	EQ69	21.8636	45.0475	620	265	9	5	2	3	Gruia, 1969a; Gruia,1975; Negrea & Negrea, 1977; Gruia & Ilie, 2000-2001; Gruia, 2003
Banat	Munții Domanului	Caraş-Severin	Iabalcea (com. Carașova)	Peştera Popovăţ	P. Megiureca; P. Popováci	2/2240	ER70	21.9156	45.2165	417	1121	30	6	2	6	Gruia, 1967a; Gruia, 1969a; Gruia,1975; Negrea & Negrea, 1977; Gruia & Ilie, 2000-2001; Gruia, 2003
Banat	Munții Domanului	Caraş-Severin	Iabalcea (com. Carașova)	Peştera Racoviţă		4/2240	ER70	21.9248	45.2006	345	350	13	8	3	3	Gruia, 1967a; Gruia, 1969a; Negrea & Negrea, 1971; Negrea & Negrea, 1972; Gruia,1975; Negrea & Negrea, 1977; Gruia & Ilie, 2000-2001; Gruia, 2003
Banat	Munții Domanului	Caraş-Severin	Carașova	Peştera Ramonei	Peştera Ramonei	124 / 2240	ER70	22.1353	44.9231	515	534	28	2	1	2	Gruia & Ilie, 2000-2001; Gruia, 2003
Banat	Munții Aninei	Caraş-Severin		Peştera Răsuflătoare		53 / 2237	No data	22.2333	45.85	700	26	3	2	1	1	Gruia & Ilie, 2000-2001; Gruia, 2003
Meridionali	Masivul Leaota	Dâmboviţa		Peştera Rătei	Peştera de la Izvorul Răteiului	1 / 1252	LL70	25.3828	45.285	655	7224	69	3	1	5	Gruia,1975; Gruia & Ilie, 2000-2001; Gruia, 2003;
Occidentali	Munții Pădurea Craiului	Bihor	Remeţi, com. Bulz	Peştera Remeţi	P. cu Apă de sub Peretele Cornului; P. de la Faţa Apei; P. cu Apă din Dl. Cornului	17 / 3720	FS93	22.6481	46.8455	500	434	34	1	1	1	Gruia & Ilie, 2000-2001
Occidentali	Munții Bihor	Bihor		Peştera Rip-Rip (Peştera I din Dâmbul Colibii)	Peştera I din Dâmbul Colibii	77 / 3425	FS15	22.4998	46.5387	440	155	10	5	2	1	Gruia, 1969a; Gruia, 1971; Gruia,1975; Gruia & Ilie, 2000-2001; Gruia, 2003
Meridionali	Munții Vâlcan			Peştera Roşie din Piatra Pocruia		3/2117	FQ58	22.9182	45.0491	620	46	7	1	1	1	Burghele-Bălăcescu & Avram, 1966
Occidentali	Munții Pădurea Craiului	Bihor	Lazuri	Peştera Roşie din Valea Lazurilor		2/3702	FS08	22.411	46.7956	325	45	19	6	2	7	Gruia, 1967; Gruia, 1969a; Gruia, 1970; Gruia,1975; Gruia & Ilie, 2000-2001; Gruia, 2003
Occidentali	Munții Pădurea Craiului	Bihor	Bratca	Peştera Săncuţu	Peştera din Săncuta	7/3722	FS29	22.6056	46.9292	710	8000	295	2	1	1	Gruia & Ilie, 2000-2001; Gruia, 2003
Occidentali	Munții Zărandului	Arad	Căprioara	Peştera Sânesii		3/3024	FR09	22.2709	45.993	180	77	1	3	1	10	Gruia,1975; Gruia & Ilie, 2000-2001; Gruia, 2003
Meridionali	Munții Mehedinți		Sfodea (com. Balta)	Peştera Sfodei		8/2134	FQ26	22.6029	44.8574	435	700	18	4	2	2	Gruia, 1969a; Gruia,1975; Gruia & Ilie, 2000-2001; Gruia, 2003
Banat	Munții Domanului	Caraş-Severin	Carașova	Peştera Socolovăţ	Peştera de la Sokolovak	1/2238	ER70	21.9248	45.2006	535	130,5	4	7	3	6	Gruia, 1965b; Gruia, 1969a; Botoşăneanu, 1971; Gruia,1975; Negrea & Negrea, 1977; Gruia & Ilie, 2000-2001; Gruia, 2003;
Meridionali	Masivul Piatra Craiului			Peştera Socului	P. Oracolului; P. Socului	32 / 1263	LL63	25.1931	45.4206	1152	36	1,2	3	1	2	Gruia & Popa, 2004-2005; Nae et. al., 2004-2005; Popa & Gruia, 2006
Banat	Munții Domanului	Caraş-Severin	Carașova	Peştera Speo-Sport 77		30 / 2240	ER70	21.8677	45.1974	390	80	No data	2	1	1	Gruia & Ilie, 2000-2001; Gruia, 2003
Orientali	Munții Rodnei	Valea Vinului		peştera Speranţei din Dealul Popii		6 / 1025	MN56	24.8217	47.509	1120	74	13	1	1	2	Nitzu et al., 2008
Banat	Munții Aninei	Caraş-Severin	Carașova	Peştera Spinului		64 / 2236	ER70	21.9248	45.2006	374	6	3	4	2	2	Negrea & Negrea, 1971; Negrea & Negrea, 1977; Gruia & Ilie, 2000-2001; Gruia, 2003
Meridionali	Masivul Piatra Craiului			Peştera Stanciului		4 / 1263	LL63	25.1942	45.5079	1650	85	5	3	1	2	Nae et. al., 2004-2005; Gruia & Popa, 2004-2005; Popa & Gruia, 2006;
Banat	Munții Domanului		Valea Domanului	Peştera Stârnic	Gaura Puşcată	14 / 2242	ER71	21.9243	45.2538	370	700	11	7	3	5	Gruia, 1966a; Negrea & Negrea, 1971; Gruia,1975; Negrea & Negrea, 1977; Negrea et al., 1994; Gruia & Ilie, 2000-2001; Gruia, 2003
Meridionali	Munții Vâlcan		Ineleț	Peştera Steiul Roşu (Peștera de la Colibituri)		12/2114	FQ49	22.5393	45.017	340	41	17,5	2	1	3	Gruia & Ilie, 2000-2001; Gruia, 2003
Banat	Munții Domanului	Caraş-Severin		Peştera Strâmtă		93 / 2240	ER70	21.9548	45.1945	430	11	No data	2	1	1	Gruia & Ilie, 2000-2001; Gruia, 2003
Orientali	Munții Giurgeului	Harghita	Voșlăbeni	Peştera Şugău		1 / 1126	LM96	25.6736	46.682	1064	1021	60	4	2	6	Gruia,1975; Gruia & Ilie, 2000-2001; Gruia, 2003; Gruia & Popa, 2004-2005
Meridionali	Munții Șureanu	Hunedoara	Ohaba-Ponor	Peştera Şura Ponorului (Peștera Șura Mare din Ohaba-Ponor) = insurgence from Ohaba Ponor	Șura Mare; Peștera Mare de la Ohaba Ponorului	18 / 2064	FR64	23.1466	45.5285	460	11694	425	8	3	21	Gruia, 1964; Dumitrescu et al., 1967; Gruia, 1969a; Dumitrescu & Orghidan, 1969; Gisin & Gama, 1971; Gruia,1975; Gruia & Ilie, 2000-2001; Gruia, 2003
Meridionali	Munții Mehedinți	Mehedinţi	între localităţile Marga şi Cireşu	Peştera Topolniţa	Complexul subteran Topolniţa; P. Femeii; Gaura Fetii; P. Napului; P. Tunelul de la Marge; Gura Prosăcului; Găurinţi; P. Sohodol; Gaura lui Ciocârlie; TopolniţaI şi II	4/2136	FQ26	22.6999	44.6382	434	20500	127	7	3	15	Gruia, 1967a; Gruia, 1967b; Gruia, 1969a; Gruia, 1974; Gruia,1975; Gruia & Ilie, 2000-2001; Gruia, 2003
Meridionali	Munții Piatra Craiului		Valea Prăpăstiilor	Peştera Tunelul din Carieră		No data	LL64	25.2969	45.5392	860	299	6	1	1	2	Nae et. al., 2004-2005
Banat	Munții Domanului	Caraş-Severin		Peştera Ţapului		27 / 2240	ER70	21.9548	45.1945	390	231	No data	2	1	1	Gruia & Ilie, 2000-2001;Gruia, 2003
Banat	Munții Domanului	Caraş-Severin	Iabalcea (com. Carașova)	Peştera Ţolosu	P. de la Trei Cazane; P. de la Trei Căzi; P. de la Căldări; Iabalcsai barlang	12/2240	ER70	21.9156	45.2165	350	3805	87	6	2	4	Gruia, 1969a; Botoşăneanu, 1971; Gruia,1975; Negrea & Negrea, 1977; Gruia & Ilie, 2000-2001; Gruia, 2003
Banat	Munţii Almaj	Caraş-Severin	Coronini	Peştera U Lomu	Peştera Boloma	5 / 2222	EQ93	21.6833	44.7333	400	50	1	5	2	7	Gruia, 1969a; Gruia,1975; Negrea & Negrea, 1977; Gruia & Ilie, 2000-2001; Gruia, 2003
Meridionali	Munții Șureanu	Hunedoara		Peştera Ulciorului		2/2068	FR83	23.3656	45.444	655	302	43	4	2	7	Gruia,1975; Gruia, 1999; Gruia & Ilie, 2000-2001; Gruia, 2003
Orientali	Masivul Postăvaru	Braşov		Peştera Urşilor (Masivul Postăvaru)		1 / 1232	LL73	25.9497	46.2963	1371	30	No data	3	1	3	Gruia, 1969a; Gruia,1975; Gruia, 2003
Occidentali	Munții Bihor	Bihor	Sudrigiu	Peştera Urşilor de la Chișcău		15 / 3430	No data	22.57	46.5566	840	74	4	1	1	2	Gruia & Ilie, 2000-2001
Meridionali	Masivul Piatra Craiului			Peştera Vacilor	P. din Plai	34 / 1262	LL63	25.2152	45.4507	980	26	3	3	1	3	Gruia & Popa, 2004-2005; Nae et. al., 2004-2005; Popa & Gruia, 2006
Meridionali	Munții Mehedinți		CLOŞANI (c.PADEŞ)	Peştera Vacilor de la Cloşani	P. lui Noajbă; P. Răcoroasă	36 / 2120	FQ49	22.7743	45.1026	360	1174	30	2	1	8	Gruia & Ilie, 2000-2001; Gruia, 2003
Meridionali	Munții Mehedinți			Peştera Vacilor din Steiul Orzeştilor	P. de la Stei; P. nr.4 din Steiul Orzeştilor	4/2123	FQ48	22.8094	45.0508	332	105	11	5	2	5	Gruia, 1967a; Gruia, 1969a; Gruia,1975; Gruia & Ilie, 2000-2001; Gruia, 2003
Occidentali	Munții Pădurea Craiului	Bihor	Şuncuiuş	Peştera Vântului		37 / 3726	FS19	22.5438	46,93934	310	42165	170	4	2	7	Gruia, 1969a; Gruia,1975; Gruia & Ilie, 2000-2001; Gruia, 2003
Banat	Munţii Almaj	Mehedinţi	Dubova	Peştera Veterani	Peștera de la Pânza Curii; P. Piscabara; Veteranibarlang; Veteranhöhle	2/2211	EQ93	22.5083	45.5333	73	87	No data	5	2	5	Negrea & Negrea, 1971; Negrea & Negrea, 1977; Negrea & Negrea, 1979; Gruia & Ilie, 2000-2001; Gruia, 2003
Banat	Munții Aninei	Caraş-Severin	Caraşova	Peştera Vraşca	Vraşkina Pecica; P. Vracina	10/2238	ER60	21.8658	45.2303	224	65	No data	8	3	11	Gruia, 1967a; Gruia, 1969a; Gruia, 1974; Gruia,1975; Negrea & Negrea, 1971; Negrea & Negrea, 1977; Gruia & Ilie, 2000-2001; Gruia, 2003
Banat	Munţii Almaj			Peştera Zamoniţa	P. din Dragosele	5/2214	EQ74	22.1041	44.672	330	64	4	4	2	3	Botoşăneanu, 1971; Negrea & Negrea, 1977; Gruia & Ilie, 2000-2001; Gruia, 2003;
Meridionali	Munții Retezat	Hunedoara		Peştera Zeicului din Scocul Scorotei	Peștera Zăicului	7/2104	FR61	23.1034	45.2691	1260	260	58	2	1	2	Gruia & Ilie, 2000-2001; Gruia, 2003
Banat	Munții Domanului			Peştera Albă		88 / 2243	ET70	21.9548	45.1945	401	64	No data	2	1	1	Gruia & Ilie, 2000-2001; Gruia, 2003
Dobrogea	Dobrogea	Constanţa	Cheia	Peştera de la Cheia		03 / 5110	PK12	28.4588	44.7888	90	12	7	4	2	4	Gruia, 1969a; Gruia,1975; Gruia & Ilie, 2000-2001; Gruia, 2003
Dobrogea	Dobrogea	Constanţa	Cheia	Peştera de la Ghilingic	P. Bordeiul de Piatră	02 / 5110	No data	28.4336	44.5139	47	15	3	4	2	2	Gruia, 1969a; Gruia,1975; Gruia & Ilie, 2000-2001; Gruia, 2003
Meridionali	Munții Mehedinți		Anina	Peştera de la Ponorul Pecinişcăi		08 / 2147	FQ17	22.4111	44.8444	255	20	2	1	1	1	Boitan & Negrea, 2001
Banat	Munții Domanului	Caraş-Severin	Carașova	Peştera de sub Cetate II		19 / 2240	No data	21.8658	45.2303	230	576	14	3	1	4	Botoşăneanu, 1971; Gruia & Ilie, 2000-2001; Gruia, 2003
Orientali	Munții Perșani	Harghita	Merești (Homoródalmás)	Peștera nr. 10 din Cheile Vârghișului		10 / 1200	LM82	25.4575	46.2308	640	34	No data	1	1	3	Nitzu et al., 2006-2007
Orientali	Munții Perșani	Harghita	Merești (Homoródalmás)	Peștera nr. 12 din Cheile Vârghișului		12 / 1200	LM82	25.4575	46.2308	640	25	4	1	1	1	Nitzu et al., 2006-2007
Orientali	Munții Perșani	Harghita	Merești (Homoródalmás)	Peștera nr. 13 din Cheile Vârghișului		13 / 1200	LM82	25.4575	46.2308	640	62	1	1	1	1	Nitzu et al., 2006-2007
Orientali	Munții Perșani	Harghita	Merești (Homoródalmás)	Peștera nr. 19 din Cheile Vârghișului		19 / 1200	LM82	25.4575	46.2308	640	6	1	1	1	1	Nitzu et al., 2006-2007
Orientali	Munții Perșani	Harghita	Merești (Homoródalmás)	Peștera nr. 23 din Cheile Vârghișului		23 / 1200	LM82	25.4575	46.2308	640	11	2	1	1	1	Nitzu et al., 2006-2007
Orientali	Munții Perșani	Harghita	Merești (Homoródalmás)	Peștera nr. 24 din Cheile Vârghișului		24 / 1200	LM82	25.4575	46.2308	640	28	3	1	1	3	Nitzu et al., 2006-2007
Banat	Munții Aninei			Peștera Nr. 2 din Naveșul Mare		42 / 2237	ER70	21.9802	45.1751	490	30	5	2	1	1	Gruia & Ilie, 2000-2001; Gruia, 2003
Meridionali	Munții Mehedinți			Ponorul din Fața Radului	Crovul din fața Radului	07 / 2134	FQ26	22.5812	44.8275	435	65	5	1	1	1	Gruia, 1966b
Meridionali	Munții Retezat			Peștera de la Câmpușel		96 / 2105	No data	23.0833	45.85	1160	16	8	1	1	1	Gruia & Ilie, 2000-2001
Meridionali	Masivul Piatra Craiului			Avenul din Curtea Cerdacului Stanciului		5 / 1263	LL63	25.1948	45.5067	1650	No data	No data	1	1	1	Gruia & Popa, 2004-2005
Occidentali	Munții Bihor	Bihor		Peştera din Corni		154 / 3425	FS15	22.5612	46.5245	520	115	2	5	2	4	Gruia, 1969a; Gruia, 1971; Gruia,1975; Gruia & Ilie, 2000-2001; Gruia, 2003
Occidentali	Munții Bihor	Bihor		Peştera de la Fânaţe	Funacsái barlang; Fonéházi barlang	17 / 3423	FS15	22.5292	46.5459	560	450	30	1	1	3	Gruia, 2003
Occidentali	Munții Bihor	Alba	Garda de Sus	Peştera Avenul din Şesuri		5/3448	FS35	22.809722	46.4939	1166	4270	220	2	1	1	Gruia & Ilie, 2000-2001; Gruia, 2003
Dobrogea	Dobrogea	Constanţa		Peştera nr. 2 din Canaraua Fetei	Peştera nr. 2 din Canaraua 7 din Valea Seacă a Oltinei	10 / 5205	NJ57	27.646	44.0668	148	54	No data	1	1	1	Gruia, 1967c
Dobrogea	Dobrogea	Tulcea	Slava Cercheză (Cerkezskaia Slava)	Peştera de la Slava Cercheză	Peştera din Dealul Vişi Bach; P. de la Slava Cercheză	1/5013	PK27	28.5538	44.8979	80	8,5	No data	4	2	1	Gruia, 1969a; Gruia,1975; Gruia & Ilie, 2000-2001; Gruia, 2003
Dobrogea	Dobrogea			Peştera din Canaraua 2 din comuna Băneasa	Peștera lui Traian	01/ 5205	NJ58	27.6711	44.0622	74	24	No data	1	1	1	Gruia, 1965a
Dobrogea	Dobrogea			Peştera din Canaraua Pietrii		No data	No data	No data	No data	369	No data	No data	2	1	1	Gruia & Ilie, 2000-2001; Gruia, 2003
Orientali	Munții Perșani	Harghita	Merești (Homoródalmás)	Peștera nr. 97 din Cheile Vârghișului		97 / 1200	LM82	25.4575	46.2308	640	30	1	1	1	1	Gruia, 1966a

## Sheet: Table
Neutral colonisations drive high beta-diversity in cavernicole springtails (Collembola)
Cristina Fiera, Jan Christian Habel, Werner Ulrich
Romanian Carpathians Mountains and Dobrogea	Name of mountain/region/ Dobrogea	County	Locality	Cave name	Other names of caves	No. of Basin (after Goran, 1982)	Code UTM	Latitude	Longitude	Altitude (m)	Lenght of cave (m)	Depth of cave (m)	Number of surveys	Sampling effort	Number of species in each cave	References
Meridionali	Munții Mehedinți	Gorj		Avenul Mare din Sohodoalele Mari		24 / 2121	FQ58	22.9667	45.0015	510	30	30	4	2	6	Gruia, 1969a; Gruia, 1975; Gruia & Ilie, 2000-2001; Gruia, 2003
Meridionali	Munții Mehedinți	Gorj		Avenul nr. 2 din Valea Sohodoalelor Mici	Peştera lui Arion Arjoc	26 / 2121	FQ49	22.7514	45.0674	540	210	30	4	2	9	Gruia, 1969a; Gruia,1975; Gruia & Ilie, 2000-2001; Gruia, 2003
Occidentali	Munții Pădurea Craiului	Bihor	Luncasprie	Cavitatea artificiala nr. 1 de la Băroaia	Peştera din Băroaia	125 / 3707	GR20	22.3123	46.8458	530	206	54	4	2	3	Gruia, 1969a; Gruia,1975; Gruia & Ilie, 2000-2001; Gruia, 2003
Banat	Munţii Dognecea	Caraş-Severin	Ocna de Fier	Peştera Abatajul lui Anton	Abatajul lui Anton de Padua	1/2250	ER62	21.7783	45.3389	440	650	110	4	2	3	Gruia, 1967a; Negrea & Negrea, 1977; Gruia & Ilie, 2000-2001; Gruia, 2003
Meridionali	Munții Cernei	Caraş-Severin	Băile Herculane	Peştera lui Adam	Avenul cu Aburi	3/2146	FQ17	22.4277	44.8967	295	169	27	5	2	5	Decu, Negrea & Negrea, 1974; Gruia,1975; Negrea & Negrea, 1977; Gruia & Ilie, 2000-2001; Gruia, 2003
Meridionali	Munții Vâlcan	Hunedoara	Câmpul lui Neag	Peştera Alunii Negri	Peştera Alunii Negrului	7/2110	FR61	23.0184	45.3066	875	3280	43,5	7	3	6	Mack-Firă, 1961; Gruia, 1969a; Gruia, 1971; Gruia,1975; Gruia & Ilie, 2000-2001; Gruia, 2003; Gruia & Popa, 2004-2005 din Popa & Gruia, 2004;
Meridionali	Munții Căpățânei	Vâlcea	Olăneşti	Peştera Arnăuţilor		1/2041	KL60	24.0871	45.251	1000	150	2	5	2	3	Gruia, 1967a; Gruia, 1969a; Gruia,1975; Gruia & Ilie, 2000-2001; Gruia, 2003
Meridionali	Munții Mehedinți		Piatra Mare a Cloșanilor	Peştera Aven din Foeroaga Îngustă		5/2120	FQ49	22.7787	45.1139	795	240	71	4	2	1	Gruia, 1969a; Gruia,1975; Gruia & Ilie, 2000-2001; Gruia, 2003;
Meridionali	Munții Mehedinți	Gorj		Peştera aven nr. 3 din Sohodoalele Mici		25 / 2121	FQ49	22.7488	45.0653	480	12	12	5	2	4	Gruia, 1965a; Gruia, 1969a; Gruia,1975; Gruia & Ilie, 2000-2001; Gruia, 2003
Banat	Munții Domanului	Caraş-Severin	Cuptoare	Peştera Avenul din Cantonul Pin		2/2246	ER71	21.9556	45.2656	555	74	50	4	2	4	Gruia, 1969a; Negrea & Negrea, 1977; Gruia & Ilie, 2000-2001; Gruia, 2003
Meridionali	Munții Mehedinți	Gorj		Peştera Avenul din Piatra Scrisă		3/2121	FQ49	22.8427	45.0936	880	18	18	5	2	1	Gruia, 1964; Gruia, 1969a; Gruia,1975; Gruia & Ilie, 2000-2001; Gruia, 2003
Meridionali	Munții Șureanu	Hunedoara		Peştera Avenul din Şesul Leordei		3/2064	FR64	23.1134	45.539	750	27	16	5	2	3	Dumitrescu et al., 1967; Gruia, 1969a; Gruia, 1975; Gruia & Ilie, 2000-2001; Gruia, 2003
Occidentali	Munții Bihor	Bihor	Bunteşti	Peştera Avenul din Tărtăroaia	Peştera Atila barlang; Peştera Höhle des Tatar Berges	1/3427	FS15	22.4678	46.6057	1250	128	16	4	2	11	Gruia & Ilie, 2000-2001; Gruia, 1971; Gruia, 1975; Gruia, 2003
Meridionali	Munții Mehedinți	Gorj		Peştera Avenul Gaura Mare		31 / 2121	FQ49	22.8427	45.0936	450	89	20	6	2	5	Gruia, 1965a; Gruia, 1966b; Gruia, 1969a; Gruia, 1975; Gruia & Ilie, 2000-2001; Gruia, 2003
Meridionali	Munții Mehedinți	Gorj		Peştera Avenul Gaura Rândunelei		32 / 2121	FQ49	22.7942	45.0623	450	65	26	4	2	3	Gruia, 1969a; Gruia,1975; Gruia & Ilie, 2000-2001; Gruia, 2003;
Meridionali	Munții Mehedinți			Peştera Avenul lui Drind	Peştera Gaura lui Drind	7/2121	FQ49	22.8427	45.0936	870	11	11	4	2	5	Gruia, 1969a; Gruia,1975; Gruia & Ilie, 2000-2001; Gruia, 2003
Banat	Munții Locvei	Caraş-Severin	Sasca montană	Peştera Boilor		10/2227	EQ67	21.7214	44.8806	220	126	8	4	2	1	Botoşăneanu, 1971; Negrea & Negrea, 1977; Gruia & Ilie, 2000-2001; Gruia, 2003
Banat	Munții Aninei	Caraş-Severin	Anina	Peştera Buhui		4/2237	EQ69	21.8524	45.093	600	6547	50	8	3	11	Gruia, 1967a; Gruia, 1969a; Gruia,1975; Negrea & Negrea, 1971; Negrea & Negrea, 1977; Gruia & Ilie, 2000-2001; Gruia, 2003; Gruia & Popa, 2004-2005
Meridionali	Munții Mehedinți	Mehedinţi	Baia de Aramă	Peştera Bulba	Peştera de la Baia de Aramă; Peştera Mare	7/2130	FQ48	22.7832	44.9936	325	5160	40	5	2	7	Gruia, 1969a; Gruia,1975; Gruia & Ilie, 2000-2001; Gruia, 2003; Gruia & Popa, 2004-2005
Orientali	Munții Perșani	Harghita	Merești (Homoródalmás)	Peştera Calului	Peştera nr. 8 din Cheile Vârghişului	8 / 1200	LM82	25.507	46.2182	770	220	19	5	2	9	Mack-Firă, 1961; Gruia, 1969a; Gruia,1975; Gruia & Ilie, 2000-2001; Nitzu et al., 2006-2007
Banat	Munţii Dognecea	Caraş-Severin	Bărbosu	Peştera Casa Lotrilor		2/2260	ER53	21.7544	45.465	290	8	No data	9	3	5	Gruia, 1965b; Gruia, 1967a; Gruia, 1969a; Botoşăneanu, 1971; Negrea & Negrea, 1971; Gruia,1975; Negrea & Negrea, 1977; Gruia & Ilie, 2000-2001; Gruia, 2003
Banat	Munții Domanului	Caraş-Severin	Iabalcea (com. Carasova)	Peştera Cerbului	Szarvasbarlang	1/2240	ER70	21.915	45.2188	504	223	26	7	3	3	Gruia, 1967a; Gruia, 1969a; Negrea & Negrea, 1971; Gruia,1975; Negrea & Negrea, 1977; Gruia & Ilie, 2000-2001; Gruia, 2003
Orientali	Masivul Postăvaru	Braşov	Râşnov	Peştera Cerna-Deal	Peştera Flintsch-Gutheil	8 / 1230	LL85	25.4901	45.5841	850	940	38	5	2	4	Gruia, 1969a; Gruia, 1972; Gruia,1975; Gruia & Ilie, 2000-2001; Gruia, 2003
Meridionali	Munții Șureanu	Hunedoara	Băniţa	Peştera Bolii		1/2068	FR73	23.3207	45.4482	720	455	2	6	2	9	Gruia, 1966a; Gruia, 1969a; Gruia,1975; Gruia & Ilie, 2000-2001; Gruia, 2003; Gruia & Popa, 2004-2005
Occidentali	Munții Pădurea Craiului	Bihor	Vadu Crişului	Peştera Cetatea Zânelor	Peştera de la Casa Zmăului; Peştera Cetatea Zmeului; Peştera Îngerilor; Peştera Cserny-Höhle; Peştera Tündervaribarlang	42 / 3725	FS19	22.5137	46.9712	290	95	20	4	2	3	Gruia, 1969a; Gruia,1975; Gruia & Ilie, 2000-2001; Gruia, 2003
Occidentali	Munții Bihor	Bihor	Padis	Peştera Cetăţile Ponorului	Cetate höhle	18 / 3441	FS16	22.7018	46.5637	1034	3800	201	4	2	3	Ionescu M.A., 1951; Gruia, 1969a; Gruia & Ilie, 2000-2001; Gruia, 2003
Occidentali	Munții Poiana Ruscă		Luncani	Peştera Cioaca Birtului	Gaura din Cioaca Birtului; Gaura lui Seitan; Gaura lui Macu	57 / 2273	FR06	22.3152	45.742	330	18	5	6	2	7	Gruia, 1967a; Gruia, 1969a; Gruia,1975; Negrea & Negrea, 1977; Gruia & Ilie, 2000-2001; Gruia, 2003
Meridionali	Munții Șureanu	Hunedoara	Cioclovina	Peştera Cioclovina cu Apă	Pestera Ponorici	7/2063	FR66	23.1329	45.5861	650	7890	174	7	3	7	Gruia, 1967a; Gruia, 1969a; Gruia, 1971; Gisin & Gama, 1971; Gruia,1975; Gruia & Ilie, 2000-2001; Gruia, 2003
Meridionali	Munții Șureanu	Hunedoara		Peştera Cioclovina Uscată		8/2063	FR66	23.1365	45.5866	650	1406	140	5	2	6	Gruia, 1969a; Gruia, 1971; Gruia,1975; Gruia & Ilie, 2000-2001; Gruia, 2003
Occidentali	Munții Pădurea Craiului	Bihor	Roşia	Peştera Ciurului	Peştera Ciurului Izbuc	18 / 3704	FS44	22.3854	46.8308	530	1200	20	4	2	2	Gruia, 1969a; Gruia,1975; Gruia & Ilie, 2000-2001; Gruia, 2003
Occidentali	Munții Bihor	Bihor	Măgura	Peştera Coliboaia	Peştera Cigénybarlang; Peştera Csorivajda barlang; Peştera Semsey barlang	18 / 3425	FS15	22.5973	46.5309	560	1500	No data	4	2	3	Gruia, 1969a; Gruia, 1971; Gruia,1975; Gruia & Ilie, 2000-2001;
Banat	Munții Domanului	Caraş-Severin	Iabalcea	Peştera Comarnic	Peştera de la Comarnic; Peştera Szakalovaribarlang	3/2243	ER70	21.9512	45.1944	469	6203	101	10	4	5	Gruia, 1967a; Gruia, 1969a; Gisin & Gama, 1971; Botoşăneanu, 1971; Negrea & Negrea, 1971; Gruia, 1975; Negrea & Negrea, 1977; Negrea & Negrea, 1983; Gruia & Ilie, 2000-2001; Gruia, 2003
Occidentali	Munții Bihor	Bihor		Peştera Corbasca	Peştera cu Lac din Corbasca; Peştera Erzherzog Albrects-Höhle; Peştera Nagy Sándor berlang	107 / 3425	FS15	22.5614	46.5282	500	300	40	4	2	1	Gruia, 1971; Gruia,1975; Gruia & Ilie, 2000-2001; Gruia, 2003
Banat	Munții Aninei	Caraş-Severin		Peştera cu Apă din Cheile Gârliştei		5/2236	ER60	21.8535	45.1649	320	910	No data	5	2	4	Gruia, 1966a; Gruia, 1969a; Botoşăneanu, 1971; Gruia & Ilie, 2000-2001; Gruia, 2003
Occidentali	Munții Pădurea Craiului	Bihor	Vadu-Crişului	Peştera cu Apă din Defileul Crişului	Peştera cu Apă din Defileul Crişului Repede	29 / 3725	FT10	22.5147	46.9668	280	52	7	4	2	3	Gruia, 1969a; Gruia,1975; Gruia & Ilie, 2000-2001; Gruia, 2003
Occidentali	Munții Pădurea Craiului	Bihor	Luncasprie	Peştera cu apă din Valea Videi		82 / 3707	FS08	22.3594	46.8946	455	91	11	4	2	5	Gruia, 1969a; Gruia,1975; Gruia & Ilie, 2000-2001; Gruia, 2003;
Banat	Munții Domanului	Caraş-Severin	Caraşova	Peştera cu Fereastră		12/2237	ER70	21.8669	45.2014	530	47,5	8	5	2	6	Gruia, 1969a; Gruia,1975; Negrea & Negrea, 1977; Gruia & Ilie, 2000-2001; Gruia, 2003
Banat	Munții Domanului	Caraş-Severin		Peştera cu oase de la Stârnic	Peştera cu oase de la Reşiţa	1/2242	ER71	21.8916	45.2992	280	35	4	5	2	3	Gruia, 1969a; Gruia,1975; Negrea & Negrea, 1977; Gruia & Ilie, 2000-2001; Gruia, 2003
Meridionali	Munții Vâlcan			Peştera cu Războaie	Peştera cu Războaie din Cheile Sohodolului	7/2117	FQ69	22.878	45.0573	260	60	7	5	2	1	Burghele-Bălăcescu & Avram, 1966; Gruia, 1969a; Gruia,1975; Gruia & Ilie, 2000-2001; Gruia, 2003
Occidentali	Munții Pădurea Craiului		Valea Vida	Peştera cu stalagmite nr. 1 din Valea Videi	Peştera nr. 28 din Cheile Videi (Peştera cu stalagmite 1)	35 / 3707	FS08	22.304	46.8716	369	35	6	4	2	4	Gruia, 1969a; Gruia,1975; Gruia & Ilie, 2000-2001; Gruia, 2003
Banat	Munții Aninei	Caraş-Severin	Anina	Peştera Cuptoare		5/2237	EQ69	21.8247	45.0236	660	101	7	4	2	4	Gruia, 1970; Negrea & Negrea, 1971; Gruia,1975; Gruia & Ilie, 2000-2001;
Meridionali	Masivul Piatra Craiului	Argeş	Dâmbovicioara	Peştera Dâmbovicioara		31 / 1272	LL63	25.2231	45.4436	941	555	12	7	3	5	Gruia, 1969a; Gruia,1975; Gruia & Ilie, 2000-2001; Gruia, 2003; Gruia & Popa, 2004-2005; Nae et. al., 2004-2005; Popa & Gruia, 2006
Banat	Munții Aninei	Caraş-Severin	Caraşova	Peştera de după Cârşe		5/2238	ER60	21.8627	45.1924	225	736	8	8	3	8	Gruia, 1965b; Gruia, 1966a; Gruia, 1969a; Botoşăneanu, 1971; Gruia,1975; Negrea & Negrea, 1977; Gruia & Ilie, 2000-2001; Gruia, 2003
Meridionali	Munții Vâlcan		Sohodol	Peştera de la Apa Moiştii	Peştera Mare de la Apa Moiștii (Peştera Cracu Lacului); Peştera Mică de la Apa Moiștii	12/2117	FQ58	22.8628	45.0699	225	120	7	7	3	8	Burghele-Bălăcescu & Avram, 1966; Gruia, 1967a; Gruia, 1967b; Gruia, 1969a; Gruia,1975; Gruia & Ilie, 2000-2001; Gruia, 2003;
Meridionali	Munții Șureanu	Hunedoara		Peştera de la Bordul Mare		69 / 2064	FR64	23.151	45.5179	814	18	3	5	2	6	Dumitrescu et al., 1967; Gruia, 1969a; Gruia,1975; Gruia & Ilie, 2000-2001; Gruia, 2003
Dobrogea	Dobrogea	Constanţa	Casian	Peştera de la Casian		10/5110	PK12	28.4458	44.4692	47	65	No data	8	3	20	Gruia, 1964; Gruia, 1966a; Gruia, 1966b; Gruia, 1967c; Gruia, 1969a; Gruia, 1974; Gruia & Ilie, 2000-2001; Gruia, 2003
Meridionali	Munții Mehedinți	Gorj	Cloşani (c.Padeş)	Peştera de la Cloşani	Peştera Mare de la Cloşani; Peştera lui T. Vladimirescu	34 / 2120	FQ49	22.7965	45.0721	433	1100	10,5	12	4	19	Ionescu, 1914; Ionescu, 1915a; Dancău & Tăbăcaru, 1964; Gruia, 1965a; Gruia, 1965b; Gruia, 1966a; Gruia, 1967a; Gruia, 1969a; Gruia,1975; Gruia, 1999; Gruia & Ilie, 2000-2001; Gruia, 2003
Meridionali	Masivul Piatra Craiului		Podul Dâmboviţei	Peştera de la Colţul Surpat	Peştera Urşilor	14 / 1278	LL52	25.1919	45.4197	850	367	5	5	2	7	Gruia, 1971; Gruia, 2003; Nae et. al., 2004-2005; Gruia & Popa, 2004-2005; Popa & Gruia, 2006
Meridionali	Munții Retezat			Peştera de la Dodoconi		2/2107	FR61	23.069	45.3247	1005	170	No data	6	2	10	Gruia, 1969a; Gruia, 1969b; Gruia,1975; Gruia & Ilie, 2000-2001; Gruia, 2003; Gruia & Popa, 2004-2005 din Popa & Gruia, 2004
Meridionali	Munții Șureanu	Hunedoara		Peştera de la Fântâna Socilor	Peştera din Lunca Priporului	3/2065	FR63	23.1101	45.449	923	14	7	6	2	4	Gruia, 1965a; Dumitrescu et al., 1967; Gruia, 1969a; Gruia,1975; Gruia & Ilie, 2000-2001; Gruia, 2003
Meridionali	Munții Retezat			Peştera de la Gura Cetăţii	Peştera de la Paroş-Peştera	1/2100	FR64	22.9642	45.4728	700	200	19	7	3	24	Gruia, 1965a; Dumitrescu et al., 1967; Gruia, 1969a; Gruia, 1971; Gruia,1975; Gruia & Ilie, 2000-2001; Gruia, 2003
Dobrogea	Dobrogea	Constanţa	Gura Dobrogei	Peştera Liliecilor de la Gura Dobrogei	Pestera Liliecilor de la Gura Dobrogei	14 / 5110	PK22	28.4807	44.4676	104	656	26	9	3	24	Gruia, 1964; Gruia, 1965a; Gruia, 1967b; Gruia, 1967c; Gruia, 1969a; Gruia, 1974; Gruia,1975; Gruia & Ilie, 2000-2001; Gruia, 2003
Banat	Munţii Almaj	Mehedinţi	Cazanele Mari (Ciucaru Mare)	Peştera de la Gura Ponicovei	Peştera Ponicovei; Peştera Liliecilor; Peștera de la Gura Apei	3/2211	EQ93	22.255	44.596	60	1666	80	12	4	18	Gruia, 1966b; Gruia, 1967a; Gruia, 1967c; Gruia, 1969a; Negrea & Negrea, 1969; Dumitrescu & Orghidan, 1969; Negrea & Negrea, 1971; Gruia, 1975; Negrea & Negrea, 1977; Negrea & Negrea, 1979; Gruia & Ilie, 2000-2001; Gruia, 2003
Occidentali	Munții Pădurea Craiului	Bihor	Şuncuiuş	Peştera de la Izbândiş	Peştera de la Izbundici; Peştera Izbundics barlang	46 / 3726	FS19	22.5204	46.9331	373	No data	121	4	2	8	Gruia, 1969a; Gruia,1975; Gruia & Ilie, 2000-2001; Gruia, 2003;
Banat	Munții Locvei			Peştera de la Izvoru Mânzului		03 / 2221	No data	21.8211	44.7454	340	18	7	6	2	2	Gruia, 1967a; Gruia, 1969a; Gruia,1975; Negrea & Negrea, 1977; Gruia & Ilie, 2000-2001; Gruia, 2003
Orientali	Munții Rodnei	Bistriţa Năsăud		Peştera de la Izvorul Tăuşoarelor		1 / 1021	LN15	24.5291	47.444	965	18107	461	5	2	6	Gruia, 1969a; Gruia,1975; Gruia & Ilie, 2000-2001; Gruia, 2003; Nitzu et al., 2008
Banat	Munții Locvei	Caraş-Severin		Peştera de la Lacul Dracului		3/2227	EQ66	21.8135	44.8642	210	68	10	4	2	9	Gruia, 1969a; Gruia,1975; Negrea & Negrea, 1977; Gruia, 2003
Dobrogea	Dobrogea	Constanţa		Peştera Hoţilor de la Limanu		2/5210	NJ95	28.1818	43.842	25	25	6	5	2	8	Gruia, 1964; Gruia, 1969a; Gruia,1975; Gruia & Ilie, 2000-2001; Gruia, 2003
Meridionali	Munții Căpățânei	Vâlcea	Costeşti	Peştera de la Mănăstirea Bistriţa	Peştera Liliecilor de la Mănăstirea Bistriţa; Peştera Sfântului Grigore Decapolitu	1/2045	KL60	24.0392	45.1889	850	400	15	11	4	15	Dumitrescu et al., 1955; Dancău & Tăbăcaru, 1964; Gruia, 1965b; Gruia, 1966a; Gruia, 1967a;Gruia, 1967b; Gruia, 1969a; Gruia,1975; Gruia, 1999; Gruia & Ilie, 2000-2001; Gruia, 2003
Meridionali	Munții Vâlcan	Gorj		Peştera de la Mănăstirea Tismana		17 / 2116	FQ58	22.9256	45.0784	216	929	33	7	3	5	Gruia, 1967b;Gruia, 1975; Gruia & Ilie, 2000-2001; Gruia, 1965b; Gruia, 1969a; Gruia,1975; Gruia, 2003
Dobrogea	Dobrogea	Constanţa		Peştera de la Movile		15 / 5210	PJ25	28.5604	43.8258	32	300	30	7	3	22	Gruia,1989; Gruia, 1994; Gruia, 1996; Gruia, 1998a; Gruia, 1998b; Gruia & Ilie, 2000-2001; Gruia, 2003
Meridionali	Munții Mehedinți	Mehedinţi		Peştera de la Podul Natural	Peştera de la Pod; Peştera la Cracul Muntelui; Peştera de la Ponoare;Peştera de la Podul de Piatră;Peştera Zăton	2/2130	FQ48	22.7604	44.9748	365	734	17	4	2	3	Gruia, 1969a; Gruia,1975; Gruia & Ilie, 2000-2001; Gruia, 2003
Meridionali	Munții Vâlcan			Peştera de la Râpa Vânătă	Peştera din Steiul lui Räuţ; Peştera de la Omaşul Gârcului	11/2117	FQ58	22.9667	45.0015	225	2732	53	4	2	7	Gruia, 1969a; Gruia,1975; Gruia & Ilie, 2000-2001; Gruia, 2003
Occidentali	Munții Poiana Ruscă	Timiş	Romanesti	Peştera de la Româneşti	Peştera Mare de la Fereşeşti; Peştera Cu apă; Peştera Româneşti-Fereşeşti; Peştera Ramuniest-barlang; Peştera Facsadi-barlang	1/2273	FR06	22.3505	45.7975	370	1386	82	7	3	3	Gruia, 1967a; Gruia, 1969a; Botoşăneanu, 1971; Negrea & Negrea, 1977; Gruia,1975; Gruia & Ilie, 2000-2001; Gruia, 2003
Meridionali	Munții Cernei	Caraş-Severin	near Dumbrava pension	Peştera Mare de la Şălitrari	Peştera nr. 4 de la Sălitrari	30 / 2144	FQ 28	22.4931	44.9727	480	1500	45	5	2	2	Gruia, 1969a; Gruia,1975; Negrea & Negrea, 1977; Gruia & Ilie, 2000-2001; Gruia, 2003
Meridionali	Masivul Bucegi	Dâmboviţa		Peştera de la Schitul Ialomiţei	Peştera Ialomitei,Peştera Ialomicioara	1 / 1241	LL82	25.4428	45.3934	1660	1128	62	5	2	5	Ionescu, 1922; Gruia, 1969a; Gruia,1975; Gruia & Ilie, 2000-2001; Gruia, 2003;
Dobrogea	Dobrogea	Tulcea	Consulul Mic	Peştera de la Stânca din Mt. Consul		1/5010	PK18	28.5105	45.0288	60	60	No data	6	2	4	Gruia, 1967a; Gruia, 1967c; Gruia, 1969a; Gruia,1975; Gruia & Ilie, 2000-2001; Gruia, 2003
Dobrogea	Dobrogea	Tulcea	Izvoarele	Peştera de la Moară din Mt. Consul	Peştera nr. 2 de la Consul	02 / 5010	PK18	28.5483	45.0342	60	19	0	5	2	7	Gruia, 1967c; Gruia, 1969a; Gruia,1975; Gruia & Ilie, 2000-2001; Gruia, 2003
Meridionali	Munții Mehedinți		Pecinisca	Peştera Mare de la Şoronişte	Peştera din Domogled; PeşteraGaura Dracului; Peştera din Soronişte; Peştera Tatarczi; Peştera Tatarczibarlang; Peştera Domogledbarlang; Peştera Mehadiabarlang; Peştera Szoronyest; Peştera Tatarczihöhle	6/2147	FQ17	22.4051	44.859	750	153	96	6	2	4	Gruia, 1969a; Gisin & Gama, 1971; Gruia,1975; Negrea & Negrea, 1977; Gruia & Ilie, 2000-2001; Gruia, 2003
Meridionali	Munții Șureanu	Hunedoara	com.Baru	Peştera de la Tecuri		15 / 2066	FR74	23.2222	45.5077	926	458	49	6	2	8	Gruia, 1965a; Dumitrescu et al., 1967; Gruia, 1969a; Gruia,1975; Gruia & Ilie, 2000-2001;Gruia, 2003
Occidentali	Munții Pădurea Craiului	Bihor	Vadul Crişului	Peştera de la Vadu Crişului	Peştera lui Zichy; Peştera Vizesésbarlang; Peştera Mav-berlang; Peştera Révibarlang; Peştera Wasserfall-Höhle	61 / 3726	FT10	22.5111	46.983	305	1000	25	6	2	15	Viehmann et al., 1964; Gruia, 1969a; Gruia,1975; Pleşa et al., 1996; Gruia & Ilie, 2000-2001; Gruia, 2003
Banat	Munţii Almaj			Peştera de la Voinicovăţ	Peştera lui Boja	1/2214	EQ74	22.0513	44.8194	410	77	2	5	2	2	Gruia, 1965b; Botoşăneanu, 1971; Gruia,1975; Gruia & Ilie, 2000-2001; Gruia, 2003
Meridionali	Munții Șureanu	Hunedoara		Peştera de pe malul drept al Ohabei	Gaura de pe malul drept al Ohabei	20 / 2064	FR64	23.1134	45.539	814	6	No data	5	2	3	Dumitrescu et al., 1967; Gruia, 1969a; Gruia,1975; Gruia & Ilie, 2000-2001; Gruia, 2003
Meridionali	Munții Șureanu	Hunedoara		Peştera din Botuşi	Peștera din Piatra Popii; Peştera Gaura Botuși	34 / 2064	FR64	23.1134	45.539	814	28	5	6	2	3	Gruia, 1965a; Dumitrescu et al., 1967; Gruia, 1969a; Gruia,1975; Gruia & Ilie, 2000-2001; Gruia, 2003
Dobrogea	Dobrogea	Constanţa	Şipote	Peştera din Cariera de nisip de la Şipote	Peştera din Cariera de la Şipote	10/5202	NJ69	27.9592	44.0437	107	66	2	4	2	1	Gruia, 1969a; Gruia,1975; Gruia & Ilie, 2000-2001; Gruia, 2003
Dobrogea	Dobrogea	Constanţa	Târgușor	Peştera din Cariera Nouă		7/5110	PK12	28.4168	44.4661	47	11,5	3	5	2	2	Gruia, 1969a; Gruia,1975; Negrea et al., 1994; Gruia & Ilie, 2000-2001; Gruia, 2003
Banat	Munții Semenic		Poneasca	Peştera din Cârşa Bologii		1/2200	ER80	21.9603	45.0092	330	10	2	5	2	3	Gruia, 1969a; Gruia,1975;Negrea & Negrea, 1977; Gruia & Ilie, 2000-2001; Gruia, 2003
Meridionali	Munții Mehedinți	Gorj		Peştera din Cioaca Brebeneilor	Peştera aven din Cioaca cu Brebenei	35 / 2120	FQ49	22.7926	45.1022	518	85	24	4	2	4	Gruia, 1969a; Gruia,1975; Gruia & Ilie, 2000-2001; Gruia, 2003
Banat	Munţii Almaj		Berzasca	Peştera din Cleanţul Zbegului		3/2214	EQ74	22.1017	44.6683	500	31,2	6	5	2	3	Gruia, 1969a; Gruia,1975; Negrea & Negrea, 1977; Gruia & Ilie, 2000-2001; Gruia, 2003
Meridionali	Munții Vâlcan			Peştera din Cornetul Vârcanilor		47 / 2118	FQ49	22.8427	45.0936	904	No data	No data	4	2	3	Gruia, 1969a; Gruia,1975; Gruia & Ilie, 2000-2001; Gruia, 2003
Meridionali	Munții Mehedinți			Peştera din Crovul cu Feriga	Peștera-Aven din Crovu cu Ferigă de la Mărcoane	2/2120	FQ49	22.8427	45.0936	725	18	5	4	2	1	Gruia, 1969a; Gruia,1975; Gruia & Ilie, 2000-2001; Gruia, 2003
Banat	Munţii Dognecea	Caraş-Severin	Bocşa Română	Peştera din Dealul Colţan		09 / 2251	No data	21.9563	45.2845	197	5	No data	6	2	3	Gruia, 1967a; Gruia, 1969a; Gruia,1975; Negrea & Negrea, 1977; Gruia & Ilie, 2000-2001; Gruia, 2003
Meridionali	Munții Vâlcan		Pocruia	Peştera din Dealul Ruşchiului		4/2117	FQ58	22.8893	45.0762	530	109	21	5	2	4	Burghele-Bălăcescu & Avram, 1966; Gruia, 1969a; Gruia,1975; Gruia & Ilie, 2000-2001; Gruia, 2003
Banat	Munții Aninei	Caraş-Severin	Caraşova	Peştera din Drumul Prolazului		4/2238	ER60	21.8658	45.2303	258	11	No data	5	2	4	Gruia, 1969a; Gruia,1975; Negrea & Negrea, 1977; Gruia & Ilie, 2000-2001; Gruia, 2003
Meridionali	Munții Mehedinți			Peştera nr. 1 din Gura Foerogii Mari		03 / 2120	FQ49	22.8427	45.0936	420	32	No data	4	2	1	Gruia, 1969a; Gruia,1975; Gruia & Ilie, 2000-2001; Gruia, 2003
Occidentali	Munții Poiana Ruscă	Timiş	Rușchita	Peştera din Piatra Fetii		4/2273	FR07	22.3154	45.8118	508	19	5	5	2	3	Gruia, 1967a; Gruia, 1969a; Negrea & Negrea, 1977; Gruia & Ilie, 2000-2001; Gruia, 2003
Meridionali	Munții Retezat		Câmpul lui Neag	Peștera din Piatra Topliței	Peştera de la Izvorul Topliţei, Peştera Topliţa, Peştera de aur	01 / 2107	FR61	23.0184	45.3066	1005	2150	28	4	2	7	Gruia, 1969a; Gruia,1975; Gruia & Ilie, 2000-2001; Gruia, 2003
Occidentali	Munții Codru-Moma	Bihor	Vârciorog	Peştera din Ţiclu		1 / 3634	ET90	22.2797	46.9691	525	16	0	4	2	4	Gruia, 1969a; Gruia,1975; Gruia & Ilie, 2000-2001; Gruia, 2003
Banat	Munții Locvei	Caraş-Severin		Peştera din Valea Ceuca	Peştera de sub Vranovăţ	2/2221	EQ65	21.731	44.7023	315	218	20	5	2	6	Gruia, 1969a; Gruia,1975; Negrea & Negrea, 1977; Gruia & Ilie, 2000-2001; Gruia, 2003
Meridionali	Munții Șureanu	Hunedoara	Ohaba Ponor	Peştera din Valea Cheii	Peştera lui Valer Munteanu	10/2064	FR64	23.149	45.518	550	230	16	6	2	13	Gruia, 1965a; Dumitrescu et al., 1967; Gruia, 1969a; Gruia,1975; Gruia & Ilie, 2000-2001; Gruia, 2003
Orientali	Masivul Postăvaru	Braşov	Rîşnov	Peştera din Valea Fundata		9 / 1230	LL63	25.2823	45.4324	788	870	35	5	2	10	Gruia, 1969a; Gruia, 1972; Gruia,1975; Gruia & Ilie, 2000-2001; Gruia, 2003
Meridionali	Munții Mehedinți			Peştera din Valea Nucului	Peştera din Lunca Nucului	7/2132	FQ37	22.7104	44.9156	544	152	10	4	2	1	Gruia, 1969a; Gruia,1975; Gruia & Ilie, 2000-2001; Gruia, 2003
Meridionali	Munții Vâlcan			Peştera din Vârful Lacului	Peştera nr.1 din Vâr; Peştera de la Lăcău; Peştera din vârful Iazului	14 / 2118	FQ49	22.8427	45.0936	904	130	5	4	2	1	Gruia, 1969a; Gruia,1975; Gruia & Ilie, 2000-2001; Gruia, 2003
Meridionali	Munții Vâlcan			Peştera Dracului de la Paroşeni	Peştera de la Paroşeni	6/2111	FR61	23.2728	45.3702	700	376	14,5	4	2	5	Gruia, 1969a; Gruia,1975; Gruia & Ilie, 2000-2001; Gruia, 2003
Occidentali	Munții Bihor	Bihor	Sighiștel	Peştera Drăcoaia		56 / 3425	FS15	22.5839	46.5333	470	1848	107	5	2	4	Gruia, 1969a; Gruia,1975; Gruia & Ilie, 2000-2001; Gruia, 2003; Papác & Kovác, 2013
Occidentali	Munții Bihor	Bihor		Peştera Ferice		1/3439	FS16	22.5213	46.6402	410	1380	35	4	2	4	Gruia,1975; Gruia & Ilie, 2000-2001; Gruia, 2003; Gruia & Popa, 2004-2005
Banat	Munții Locvei		Gârnic	Peştera Filipovo Dira		02 / 2220	EQ55	21.7881	44.759	450	78	No data	6	2	5	Gruia, 1969a; Botoşăneanu, 1971; Gruia,1975; Negrea & Negrea, 1977; Gruia & Ilie, 2000-2001; Gruia, 2003
Meridionali	Munții Vâlcan		Izvarna (com. Pocruia)	Peştera Fuşteica		8 / 2117	FQ58	22.9038	45.0378	200	1270	10	7	3	5	Burghele-Bălăcescu & Avram, 1966; Gruia, 1967a; Gruia, 1967b; Gruia, 1969a; Gruia,1975; Gruia & Ilie, 2000-2001; Gruia, 2003
Banat	Munții Locvei	Caraş-Severin	Pescari (Coronini)	Peştera Gaura cu Muscă	Gaura cu Muscă; Peştera cu Muşte; Peştera Coronini; Peştera Kolumbacsi-barlang; Peştera Flieganhöhle; Peştera Grotte de Golubatz	3/2222	EQ54	21.6811	44.6828	92	262	26	10	4	6	Gruia, 1967a; Gruia, 1969a; Negrea & Negrea, 1969; Negrea & Negrea, 1971; Negrea & Negrea, 1972; Gruia,1975; Negrea & Negrea, 1977; Negrea & Negrea, 1979; Gruia & Ilie, 2000-2001; Gruia, 2003
Banat	Munții Domanului	Caraş-Severin	Cuptoare	Peştera Gaura de la Capu Baciului	Peştera Sudol III	9/2246	ER71	23.1239	45.5019	550	111	1	4	2	1	Gruia, 1969a; Negrea & Negrea, 1977; Gruia & Ilie, 2000-2001; Gruia, 2003
Banat	Munții Locvei	Caraş-Severin	Padina Matei	Peştera Gaura Haiducească	Gaura Turcească	1/2223	EQ55	21.715	44.7283	489	1370	70	6	2	9	Negrea & Negrea, 1971; Gruia,1975; Negrea & Negrea, 1977; Gruia & Ilie, 2000-2001; Gruia, 2003; Gruia & Popa, 2004-2005
Meridionali	Munții Șureanu	Hunedoara	Ponor	Peştera Gaura lui Cocolbea	Peştera lui Cocolbea	30 / 2064	FR64	23.1298	45.5092	450	125	No data	4	2	13	Gruia, 1965a; Dumitrescu et al., 1967; Gruia & Ilie, 2000-2001; Gruia, 2003
Meridionali	Munții Șureanu	Hunedoara	Crivadia	Peştera Gaura Oanei	Gaura Ioanei, Peştera de la Crivadia	9/2067	FR73	23.2163	45.4664	728	1262	47	6	2	14	Gruia, 1965a; Dumitrescu et al., 1967; Gruia, 1969a; Gruia,1975; Gruia & Ilie, 2000-2001; Gruia, 2003
Dobrogea	Dobrogea	Constanţa		Peştera Gaura Oilor de la Canaraua Petroşani		12/5202	NJ58	28.0341	44.0237	74	31	No data	5	2	1	Gruia, 1966b; Gruia, 1969a; Gruia,1975; Gruia & Ilie, 2000-2001; Gruia, 2003
Meridionali	Munții Șureanu	Hunedoara	Ponor	Peştera Gaura Opriţei		29 / 2064	FR64	23.125867°	45.498201°	814	25	8	7	3	6	Gruia, 1965a; Dumitrescu et al., 1967; Dumitrescu & Orghidan, 1969; Gruia, 1969a; Gruia,1975; Gruia & Ilie, 2000-2001; Gruia, 2003
Banat	Munții Domanului	Caraş-Severin	Cuptoare	Peştera Gaura Pârşului de la Capul Baciului	Peştera Sudol II; Gaura Pârşului	10/2246	ER71	23.1239	45.5019	550	281	No data	6	2	2	Gruia, 1967a; Gruia, 1969a; Gruia,1975; Negrea & Negrea, 1977; Gruia & Ilie, 2000-2001; Gruia, 2003
Banat	Munții Domanului	Caraş-Severin	Cuptoare	Peştera Gaura Turcului	Peştera Izvorului de la Sohodolul Reciţei; Peştera Gaura Mare; Peştera Sohodol; Peştera Cuptoare; Peştera Sudol I; Peştera Szohodoler Höhle	11/2246	ER71	23.1239	45.5019	500	1604	77	5	2	4	Gruia, 1969a; Gruia,1975; Negrea & Negrea, 1977; Gruia & Ilie, 2000-2001; Gruia, 2003
Meridionali	Munții Mehedinți		Pecinisca	Peştera Gaura Ungurului	Peştera Ungurului de la Pecinişca	9/2147	FQ16	22.4045	44.8583	300	249	18,5	8	3	4	Gruia, 1967a; Gruia, 1969a; Negrea & Negrea, 1971; Gruia,1975; Negrea & Negrea, 1977; Boitan & Negrea,2001; Gruia & Ilie, 2000-2001; Gruia, 2003
Banat	Munții Aninei	Caraş-Severin	Gura Golîmbului	Peştera Găurile lui Miloi II		9/2233	EQ78	21.9162	45.0114	400	132	10	8	3	6	Gruia, 1967a; Gruia, 1969a; Botoşăneanu, 1971; Negrea & Negrea, 1971; Gruia,1975; Negrea & Negrea, 1977; Gruia & Ilie, 2000-2001; Gruia, 2003
Meridionali	Munții Vâlcan			Peştera Gheţar din Valea de Peşti	Peştera cu gheaţă din Valea de Peşti	1/2111	FR61	23.0697	45.2772	1005	No data	No data	6	2	5	Ionescu M.A., 1951; Gruia, 1969a; Gruia, 1971; Gruia,1975; Gruia & Ilie, 2000-2001; Gruia, 2003
Occidentali	Munții Bihor	Alba	Garda de Sus	Peştera Gheţarul de la Scărişoara	Gheţarul de la Scărişoara	8/3448	FS44	22.7922	46.5118	1165	700	105	8	3	30	Ionescu M.A., 1951; Gruia, 1969a; Gruia, 1971; Gruia, 1972; Gruia, 1973; Gruia,1975; Gruia & Ilie, 2000-2001; Gruia, 2003
Meridionali	Munții Mehedinți		Jupânești	Peştera Gramei		1/2135	FQ26	22.5731	44.837	445	508	29	4	2	2	Gruia, 1969a; Gruia,1975; Gruia & Ilie, 2000-2001; Gruia, 2003
Banat	Munții Domanului	Caraş-Severin	Gârliște (Goruia)	Peştera Grădinca		13 / 2240	ER71	21.8141	45.1764	260	57	3	4	2	6	Gruia, 1969a; Gruia,1975; Gruia & Ilie, 2000-2001; Gruia, 2003
Meridionali	Munții Cernei	Caraş-Severin	Baile Herculane	Peştera Hoţilor de la Băile Herculane (P. haiducilor)	Grota Haiducilor; Gaura Tâlharului; Hercules-Höhle; Ramberhöhle; Rablébarlang; Rablébárlang; Caernavolgy-barlang; Herculesbarlang	6/2146	FQ17	22.426	44.8924	160	143	No data	6	2	9	Gruia, 1969a; Gruia,1975; Negrea & Negrea, 1977; Boitan & Negrea, 2001; Gruia & Ilie, 2000-2001; Gruia, 2003;
Occidentali	Munții Bihor	Bihor	Chişcău	Peştera Huda de la Chişcău	Peştera de la Chişcău (Huda Peşcelui)	13 / 3427	FS15	22.550833	46.56	455	148	9	4	2	6	Gruia, 1971; Gruia, 1975; Gruia & Ilie, 2000-2001; Gruia, 2003
Banat	Munții Locvei			Peştera Iasânoca		1/2221	EQ55	21.73	44.7045	550	19	7	6	2	6	Gruia, 1967; Gruia, 1969a; Gruia,1975; Negrea & Negrea, 1977; Gruia & Ilie, 2000-2001; Gruia, 2003
Banat	Munții Locvei			Peştera Ieskinia	Peştera De la Moara Vihod	1/2220	EQ65	21.7909	44.7623	425	26	7	4	2	3	Gruia, 1969a; Gruia,1975; Gruia & Ilie, 2000-2001; Gruia, 2003
Meridionali	Munții Mehedinți	Mehedinţi	Isverna	Peştera Isverna		6/2125	FQ28	22.6414	44.9778	600	1500	45	12	4	16	Ionescu, 1914; Ionescu, 1915a; Ionescu, 1922; Dancău & Tăbăcaru, 1964; Gruia, 1965b; Gruia, 1967a; Gruia, 1967b; Gruia, 1969a; Gruia, 1970; Gruia,1975; Gruia & Ilie, 2000-2001; Gruia, 2003;
Meridionali	Munţii Retezat			Peştera Jara Ascuţită		No data	FR61	23.1034	45.2691	1005	No data	No data	4	2	6	Gruia, 1969a; Gruia,1975; Gruia & Ilie, 2000-2001; Gruia, 2003
Dobrogea	Dobrogea	Constanţa	Gura Dobrogei	Peştera la Adam		13 / 5110	PK22	28.4745	44.4656	104	104	16	6	2	2	Gruia, 1966a; Gruia, 1966b; Gruia, 1969a; Gruia,1975; Gruia & Ilie, 2000-2001; Gruia, 2003
Meridionali	Munții Mehedinți	Gorj		Peştera Lazului		29 / 2121	FQ49	22.7661	45.0697	370	3201	20	5	2	5	Gruia, 1967b; Gruia, 1969a; Gruia,1975; Gruia & Ilie, 2000-2001; Gruia, 2003
Banat	Munții Aninei	Caraş-Severin	Caraşova	Peştera Liliecilor		20 / 2240	ER60	21.8669	45.2014	232	640	50	8	3	5	Gruia, 1965b; Gruia, 1969a; Botoşăneanu, 1971; Negrea & Negrea, 1971; Gruia,1975; Negrea & Negrea, 1977; Gruia & Ilie, 2000-2001; Gruia, 2003
Meridionali	Munții Vâlcan			Peștera Liliecilor din Cheile Sohodolului (Peştera Liliecilor de la Pocruia)	Peştera Liliecilor de la Pocruia	5/2117	FQ58	23.1493	45.1279	250	50	5	4	2	3	Burghele-Bălăcescu & Avram, 1966; Gruia, 1969a; Gruia,1975; Gruia & Ilie, 2000-2001
Dobrogea	Dobrogea	Constanţa	com. Limanu	Peştera Limanu	Peştera de la Limanu; Peştera Caracicola; Peştera de la Icoane	1/5210	NJ95	28.5219	43.8081	25	3200	5	10	4	24	Gruia, 1964; Gruia, 1965a; Gruia, 1965b; Dumitrescu et al., 1965; Gruia, 1966b; Gruia, 1969a; Gruia, 1974; Gruia,1975; Gruia & Ilie, 2000-2001; Gruia, 2003
Banat	Munții Almaj		Cazanele Mari (Ciucaru Mare)	Peștera Nr. 1 de la Gura Ponicovei	Peștera Climente II; Peștera Preluca lui Clementeș; Peștera de la km. 21	04 / 2211	No data	22.2667	44.6167	62	47	13	5	2	2	Negrea & Negrea, 1969; Negrea & Negrea, 1977; Negrea & Negrea, 1979; Gruia & Ilie, 2000-2001; Gruia, 2003
Occidentali	Munții Zărandului	Arad	Căprioara (comuna Săvârșin)	Peştera lui Duţu		2/3022	ER99	22.2785	45.9837	245	166	8	6	2	9	Gruia, 1965a; Gruia, 1967a; Gruia, 1969a; Gruia,1975; Gruia & Ilie, 2000-2001; Gruia, 2003
Orientali	Munții Perșani	Harghita	Merești (Homoródalmás)	Peştera Mare de la Mereşti	Peștera Orban Balazs; Pestera nr. 14 din Cheile Virghisului; Peştera din Stânca Minunilor	14 / 1200	LM82	25.5415	46.2473	775	1578	60	8	3	14	Gruia, 1965a; Gruia, 1966b; Gruia, 1969a; Gruia, 1971; Gruia,1975; Gruia & Ilie, 2000-2001; Gruia, 2003; Gruia & Popa, 2004-2005
Meridionali	Munții Vâlcan			Peştera Mare de la Pocruia		1/2117	FQ58	22.9159	45.0486	570	110	2	4	2	4	Burghele-Bălăcescu & Avram, 1966; Gruia, 1969a; Gruia,1975; Gruia, 2003;
Occidentali	Munții Bihor	Bihor	Sighiștel	Peştera Măgura	Peştera de la Măgura Bihorului; Peştera Szegyesd barlang; Peştera Grotte de l'Arhiduc Joseph; Peştera Măgurei barlang	20 / 3425	FS15	22.5959	46.5313	550	1885	No data	5	2	4	Gruia, 1969a; Gruia, 1971; Gruia,1975; Gruia & Ilie, 2000-2001; Gruia, 2003
Banat	Munții Aninei			Peştera Mărghitaş		8 / 2237	EQ69	21.8834	45.1091	570	115	16	6	2	5	Gruia, 1967a; Gruia, 1969a; Gruia,1975; Negrea & Negrea, 1977; Gruia & Ilie, 2000-2001; Gruia, 2003
Occidentali	Munții Pădurea Craiului	Bihor	Meziad	Peştera Meziad	Peştera Höhle von Mezgad; Peştera Mézsed Vidéke	1/3700	FS07	22.4791	46.762	435	6292	98	6	2	10	Gruia, 1967a; Gruia, 1969a; Gruia, 1972; Gruia,1975; Gruia & Ilie, 2000-2001; Gruia, 2003
Banat	Munții Locvei	Caraş-Severin		Peştera Mică de la Lacul Dracului		2 / 2227	EQ66	21.8124	44.8653	210	16	4	7	3	10	Gruia, 1967a; Gruia, 1969a; Botoşăneanu, 1971; Gruia,1975; Gruia & Ilie, 2000-2001; Gruia, 2003; Gruia & Popa, 2004-2005
Meridionali	Munții Parâng	Gorj	Baia de Fier	Peştera Muierii de la Baia de Fier	Peştera Muierii I	01 / 2051	GR10	23.7536	45.1921	546	3566	50	5	2	8	Gruia, 1967b; Gruia, 1969a; Gruia,1975; Gruia & Ilie, 2000-2001; Gruia, 2003
Occidentali	Munții Pădurea Craiului			Peştera Nămoloasă din Valea Vida		No data	FS08	22.3263	46.8877	369	No data	No data	4	2	3	Gruia, 1969a; Gruia,1975; Gruia & Ilie, 2000-2001; Gruia, 2003
Meridionali	Munții Mehedinți			Peştera nr 14 din Valea Lupşei	Peştera nr. 14 din Ogaşul Morii	14 / 2122	FQ49	22.8427	45.0936	391	14	4	4	2	4	Gruia, 1969a; Gruia,1975; Gruia & Ilie, 2000-2001; Gruia, 2003
Orientali	Munții Perșani	Harghita	Merești (Homoródalmás)	Peştera nr. 1 din Cheile Vârghişului	Peştera Albert	1 / 1200	LM82	25.5076	46.2688	775	96	1	5	2	7	Gruia, 1966a; Gruia, 1969a; Gruia,1975; Gruia & Ilie, 2000-2001; Gruia, 2003
Banat	Munții Almaj			Peştera nr. 1 din Valea Cernişoarei		No data	FQ39	22.7157	45.0956	561	No data	No data	4	2	3	Gruia, 1969a; Gruia, 1975; Gruia & Ilie, 2000-2001; Gruia, 2003
Meridionali	Munții Mehedinți			Peştera nr. 1 din Valea Lupşei		1/2122	FQ49	22.8427	45.0936	373	56	6	4	2	3	Gruia, 1969a; Gruia, 1975; Gruia & Ilie, 2000-2001; Gruia, 2003
Meridionali	Munții Mehedinți			Peştera nr. 11 din Valea Lupşei		11/2122	FQ49	22.8427	45.0936	391	68	8	4	2	7	Gruia, 1969a; Gruia, 1975; Gruia & Ilie, 2000-2001; Gruia, 2003
Meridionali	Munții Mehedinți			Peştera nr. 12 din Valea Lupşei	Peştera nr. 12 din Ogașu Morii	12/2122	FQ49	22.8427	45.0936	395	26	4	4	2	6	Gruia, 1969a; Gruia,1975; Gruia & Ilie, 2000-2001; Gruia, 2003
Meridionali	Munții Mehedinți			Peştera nr. 15 din Valea Lupsei		15 / 2122	FQ49	22.8427	45.0936	390	11	4	4	2	2	Gruia, 1969a; Gruia,1975; Gruia & Ilie, 2000-2001; Gruia, 2003
Banat	Munții Aninei	Caraş-Severin	Anina	Peştera nr. 2 de la Haldină		10/2237	EQ69	21.8247	45.0236	550	33	3	7	3	6	Gruia, 1966a; Gruia, 1969a; Botoşăneanu, 1971; Gruia,1975; Negrea & Negrea, 1977; Gruia & Ilie, 2000-2001; Gruia, 2003
Dobrogea	Dobrogea	Constanţa		Peştera nr. 2 din Canaraua Petroşani		15 / 5202	NJ58	28.0505	43.9935	74	16	No data	4	2	1	Gruia, 1966b; Gruia, 1969a; Gruia,1975; Gruia & Ilie, 2000-2001
Meridionali	Munții Mehedinți			Peştera nr. 2 din Valea Lupşei		2/2122	FQ49	22.8427	45.0936	368	22	4	4	2	2	Gruia, 1969a; Gruia,1975; Gruia & Ilie, 2000-2001; Gruia, 2003
Orientali	Munții Perșani	Harghita	Merești (Homoródalmás)	Peştera nr. 27 din Cheile Vârghişului		27 / 1200	LM82	25.4575	46.2308	770	15	No data	4	2	1	Gruia, 1969a; Gruia, 1975; Gruia & Ilie, 2000-2001; Gruia, 2003
Meridionali	Masivul Bucegi			Peştera nr. 3 din Cheile Tătarului		No data	LL82	25.4346	45.3657	No data	No data	No data	4	2	4	Gruia, 1969a; Gruia,1975; Gruia & Ilie, 2000-2001; Gruia, 2003
Orientali	Munții Perșani	Harghita	Merești (Homoródalmás)	Peştera nr. 35 din Cheile Vârghişului		35 / 1200	LM82	25.4575	46.2308	556	90	1	4	2	2	Gruia, 1969a; Gruia,1975; Gruia & Ilie, 2000-2001; Gruia, 2003
Orientali	Munții Perșani	Harghita	Merești (Homoródalmás)	Peştera nr. 36 din Cheile Vârghişului		36 / 1200	LM82	25.4575	46.2308	695	170	2	4	2	1	Gruia, 1969a; Gruia,1975; Gruia & Ilie, 2000-2001; Gruia, 2003;
Meridionali	Munții Mehedinți			Peştera nr. 4 de la Cloşani		14 / 2120	FQ49	22.7707	45.1012	430	74	7	4	2	5	Gruia, 1969a; Gruia,1975; Gruia & Ilie, 2000-2001; Gruia, 2003
Meridionali	Munții Vâlcan			Peştera nr. 4 din Cheile Jiului de Vest		68 / 2110	FR61	23.1034	45.2691	1180	13	0,5	4	2	4	Gruia, 1969a; Gruia, 1975; Gruia & Ilie, 2000-2001; Gruia, 2003
Orientali	Munții Perșani	Harghita	Merești (Homoródalmás)	Peştera nr. 41 din Cheile Vârghişului		41 / 1200	LM82	25.4575	46.2308	690	150	10	4	2	2	Gruia, 1969a; Gruia,1975; Gruia & Ilie, 2000-2001; Gruia, 2003
Orientali	Munții Perșani	Harghita	Merești (Homoródalmás)	Peştera nr. 42 din Cheile Vârghişului		42 / 1200	LM82	25.4575	46.2308	759	45	No data	6	2	3	Gruia,1965a; Gruia, 1969a; Gruia,1975; Gruia & Ilie, 2000-2001; Gruia, 2003; Gruia & Popa, 2004-2005
Orientali	Munții Perșani	Harghita	Merești (Homoródalmás)	Peştera nr. 45 din Cheile Vârghişului		45 / 1200	LM82	25.4575	46.2308	688	222	10	6	2	12	Gruia, 1966b; Gruia, 1969a; Gruia, 1975; Gruia & Ilie, 2000-2001; Gruia, 2003; Nitzu et al., 2006-2007
Meridionali	Munții Mehedinți			Peştera nr. 5 din Valea Lupşei		5/2122	FQ49	22.8427	45.0936	375	38	4	4	2	1	Gruia, 1969a; Gruia,1975; Gruia & Ilie, 2000-2001; Gruia, 2003
Orientali	Munții Perșani	Harghita	Merești (Homoródalmás)	Peştera nr. 53 din Cheile Vârghişului		53 / 1200	LM82	25.4575	46.2308	767	5	No data	4	2	2	Gruia, 1969a; Gruia,1975; Gruia & Ilie, 2000-2001; Gruia, 2003
Meridionali	Munții Vâlcan			Peştera nr. 6 din Cheile Jiului de Vest	Peștera nr. 6 vizavi de Ponorul IV	42 / 2110	FR61	23.1034	45.2691	1135	13,5	5,5	4	2	3	Gruia, 1969a; Gruia,1975; Gruia & Ilie, 2000-2001; Gruia, 2003;
Orientali	Munții Perșani	Harghita	Merești (Homoródalmás)	Peştera nr. 60 din Cheile Vârghişului		60 / 1200	LM82	25.4575	46.2308	556	37	1	6	2	2	Gruia,1965; Gruia, 1969a; Gruia,1975; Gruia & Ilie, 2000-2001; Gruia, 2003; Gruia & Popa, 2004-2005
Meridionali	Munții Mehedinți			Peştera nr. 8 din Valea Lupşei		8/2122	FQ49	22.8427	45.0936	398	20	No data	4	2	6	Gruia, 1969a; Gruia,1975; Gruia & Ilie, 2000-2001; Gruia, 2003
Orientali	Munții Perșani	Harghita	Merești (Homoródalmás)	Peştera nr. 9 din Cheile Vârghişului	Peştera cu Lublinit	9 / 1200	LM82	25.4575	46.2308	657	500	9	4	2	3	Gruia, 1969a; Gruia,1975; Gruia & Ilie, 2000-2001; Gruia, 2003
Meridionali	Munții Mehedinți			Peştera nr. 9 din Valea Lupşei		9/2122	FQ49	22.8427	45.0936	397	30	5	4	2	6	Gruia, 1969a; Gruia, 1975; Gruia & Ilie, 2000-2001; Gruia, 2003
Occidentali	Munții Bihor	Bihor		Peştera Piatra Altarului		5/3414	FS16	22.7857	46.6754	1112	3146	86	4	2	2	Gruia,1989; Gruia, 1994; Gruia & Ilie, 2000-2001; Gruia, 2003
Occidentali	Munții Bihor	Bihor	Sighiștel	Peştera Pişolca		45 / 3425	FS15	22.5907	46.5318	475	264	10	4	2	6	Gruia, 1969a; Gruia,1975; Gruia & Ilie, 2000-2001; Gruia, 2003
Banat	Munţii Almaj	Mehedinţi	Dubova	Peştera lui Climente	Peștera Preluca lui Climente (Peştera Climente I)	10 / 2211	EQ93	22.5083	45.5333	178	70	8	4	2	1	Negrea & Negrea, 1971; Negrea & Negrea, 1979; Gruia & Ilie, 2000-2001; Gruia, 2003
Meridionali	Munții Căpățânei	Gorj	Polovragi	Peştera Polovraci		6/2048	GR20	23.7835	45.2002	650	10350	87	4	2	4	Gruia, 1969a; Gruia,1975; Gruia & Ilie, 2000-2001; Gruia, 2003
Banat	Munții Aninei	Caraş-Severin		Peştera Ponor Plopa	Peştera Plopa; Peştera Ponor; Peştera Plopa barlang	1/2233	EQ69	21.8405	45121749	570	760	No data	8	3	4	Gruia, 1965b; Gruia, 1967a; Gruia, 1969a; Botoşăneanu, 1971; Gruia,1975; Negrea & Negrea, 1977; Gruia & Ilie, 2000-2001; Gruia, 2003
Banat	Munții Aninei	Caraş-Severin		Peştera Ponor Plopa Uscată	Peştera Ponor Uscată; Peştera Ponor;Peştera Crivina; Peştera de la Brădet	2/2233	EQ69	21.8636	45.0475	620	265	9	5	2	3	Gruia, 1969a; Gruia,1975; Negrea & Negrea, 1977; Gruia & Ilie, 2000-2001; Gruia, 2003
Banat	Munții Domanului	Caraş-Severin	Iabalcea (com. Carașova)	Peştera Popovăţ	Peştera Megiureca; Peştera Popováci	2/2240	ER70	21.9156	45.2165	417	1121	30	6	2	6	Gruia, 1967a; Gruia, 1969a; Gruia,1975; Negrea & Negrea, 1977; Gruia & Ilie, 2000-2001; Gruia, 2003
Banat	Munții Domanului	Caraş-Severin	Iabalcea (com. Carașova)	Peştera Racoviţă		4/2240	ER70	21.9248	45.2006	345	350	13	8	3	3	Gruia, 1967a; Gruia, 1969a; Negrea & Negrea, 1971; Negrea & Negrea, 1972; Gruia,1975; Negrea & Negrea, 1977; Gruia & Ilie, 2000-2001; Gruia, 2003
Occidentali	Munții Bihor	Bihor		Peştera Rip-Rip (Peştera I din Dâmbul Colibii)	Peştera I din Dâmbul Colibii	77 / 3425	FS15	22.4998	46.5387	440	155	10	5	2	1	Gruia, 1969a; Gruia, 1971; Gruia,1975; Gruia & Ilie, 2000-2001; Gruia, 2003
Occidentali	Munții Pădurea Craiului	Bihor	Lazuri	Peştera Roşie din Valea Lazurilor		2/3702	FS08	22.411	46.7956	325	45	19	6	2	7	Gruia, 1967; Gruia, 1969a; Gruia, 1970; Gruia,1975; Gruia & Ilie, 2000-2001; Gruia, 2003
Meridionali	Munții Mehedinți		Sfodea (com. Balta)	Peştera Sfodei		8/2134	FQ26	22.6029	44.8574	435	700	18	4	2	2	Gruia, 1969a; Gruia,1975; Gruia & Ilie, 2000-2001; Gruia, 2003
Banat	Munții Domanului	Caraş-Severin	Carașova	Peştera Socolovăţ	Peştera de la Sokolovak	1/2238	ER70	21.9248	45.2006	535	130,5	4	7	3	6	Gruia, 1965b; Gruia, 1969a; Botoşăneanu, 1971; Gruia,1975; Negrea & Negrea, 1977; Gruia & Ilie, 2000-2001; Gruia, 2003;
Banat	Munții Aninei	Caraş-Severin	Carașova	Peştera Spinului		64 / 2236	ER70	21.9248	45.2006	374	6	3	4	2	2	Negrea & Negrea, 1971; Negrea & Negrea, 1977; Gruia & Ilie, 2000-2001; Gruia, 2003
Banat	Munții Domanului		Valea Domanului	Peştera Stârnic	Gaura Puşcată	14 / 2242	ER71	21.9243	45.2538	370	700	11	7	3	5	Gruia, 1966a; Negrea & Negrea, 1971; Gruia,1975; Negrea & Negrea, 1977; Negrea et al., 1994; Gruia & Ilie, 2000-2001; Gruia, 2003
Orientali	Munții Giurgeului	Harghita	Voșlăbeni	Peştera Şugău		1 / 1126	LM96	25.6736	46.682	1064	1021	60	4	2	6	Gruia,1975; Gruia & Ilie, 2000-2001; Gruia, 2003; Gruia & Popa, 2004-2005
Meridionali	Munții Șureanu	Hunedoara	Ohaba-Ponor	Peştera Şura Ponorului (Peștera Șura Mare din Ohaba-Ponor) = insurgence from Ohaba Ponor	Șura Mare; Peștera Mare de la Ohaba Ponorului	18 / 2064	FR64	23.1466	45.5285	460	11694	425	8	3	21	Gruia, 1964; Dumitrescu et al., 1967; Gruia, 1969a; Dumitrescu & Orghidan, 1969; Gisin & Gama, 1971; Gruia,1975; Gruia & Ilie, 2000-2001; Gruia, 2003
Meridionali	Munții Mehedinți	Mehedinţi	între localităţile Marga şi Cireşu	Peştera Topolniţa	Complexul subteran Topolniţa;Peştera Femeii; Peştera Gaura Fetii; Peştera Napului; Peştera Tunelul de la Marge; Peştera Gura Prosăcului; Peştera Găurinţi; Peştera Sohodol; Peştera Gaura lui Ciocârlie; Peştera Topolniţa I şi II	4/2136	FQ26	22.6999	44.6382	434	20500	127	7	3	15	Gruia, 1967a; Gruia, 1967b; Gruia, 1969a; Gruia, 1974; Gruia,1975; Gruia & Ilie, 2000-2001; Gruia, 2003
Banat	Munții Domanului	Caraş-Severin	Iabalcea (com. Carașova)	Peştera Ţolosu	Peştera de la Trei Cazane; Peştera de la Trei Căzi; Peştera de la Căldări;Peştera Iabalcsai barlang	12/2240	ER70	21.9156	45.2165	350	3805	87	6	2	4	Gruia, 1969a; Botoşăneanu, 1971; Gruia,1975; Negrea & Negrea, 1977; Gruia & Ilie, 2000-2001; Gruia, 2003
Banat	Munţii Almaj	Caraş-Severin	Coronini	Peştera U Lomu	Peştera Boloma	5 / 2222	EQ93	21.6833	44.7333	400	50	1	5	2	7	Gruia, 1969a; Gruia,1975; Negrea & Negrea, 1977; Gruia & Ilie, 2000-2001; Gruia, 2003
Meridionali	Munții Șureanu	Hunedoara		Peştera Ulciorului		2/2068	FR83	23.3656	45.444	655	302	43	4	2	7	Gruia,1975; Gruia, 1999; Gruia & Ilie, 2000-2001; Gruia, 2003
Meridionali	Munții Mehedinți			Peştera Vacilor din Steiul Orzeştilor	Peştera de la Stei; Peştera nr.4 din Steiul Orzeştilor	4/2123	FQ48	22.8094	45.0508	332	105	11	5	2	5	Gruia, 1967a; Gruia, 1969a; Gruia,1975; Gruia & Ilie, 2000-2001; Gruia, 2003
Occidentali	Munții Pădurea Craiului	Bihor	Şuncuiuş	Peştera Vântului		37 / 3726	FS19	22.5438	46,93934	310	42165	170	4	2	7	Gruia, 1969a; Gruia,1975; Gruia & Ilie, 2000-2001; Gruia, 2003
Banat	Munţii Almaj	Mehedinţi	Dubova	Peştera Veterani	Peștera de la Pânza Curii; Peştera Piscabara; Peştera Veteranibarlang; Peştera Veteranhöhle	2/2211	EQ93	22.5083	45.5333	73	87	No data	5	2	5	Negrea & Negrea, 1971; Negrea & Negrea, 1977; Negrea & Negrea, 1979; Gruia & Ilie, 2000-2001; Gruia, 2003
Banat	Munții Aninei	Caraş-Severin	Caraşova	Peştera Vraşca	Vraşkina Pecica; Peştera Vracina	10/2238	ER60	21.8658	45.2303	224	65	No data	8	3	11	Gruia, 1967a; Gruia, 1969a; Gruia, 1974; Gruia,1975; Negrea & Negrea, 1971; Negrea & Negrea, 1977; Gruia & Ilie, 2000-2001; Gruia, 2003
Banat	Munţii Almaj			Peştera Zamoniţa	Peştera din Dragosele	5/2214	EQ74	22.1041	44.672	330	64	4	4	2	3	Botoşăneanu, 1971; Negrea & Negrea, 1977; Gruia & Ilie, 2000-2001; Gruia, 2003;
Dobrogea	Dobrogea	Constanţa	Cheia	Peştera de la Cheia		03 / 5110	PK12	28.4588	44.7888	90	12	7	4	2	4	Gruia, 1969a; Gruia,1975; Gruia & Ilie, 2000-2001; Gruia, 2003
Dobrogea	Dobrogea	Constanţa	Cheia	Peştera de la Ghilingic	Peştera Bordeiul de Piatră	02 / 5110	No data	28.4336	44.5139	47	15	3	4	2	2	Gruia, 1969a; Gruia,1975; Gruia & Ilie, 2000-2001; Gruia, 2003
Occidentali	Munții Bihor	Bihor		Peştera din Corni		154 / 3425	FS15	22.5612	46.5245	520	115	2	5	2	4	Gruia, 1969a; Gruia, 1971; Gruia,1975; Gruia & Ilie, 2000-2001; Gruia, 2003
Dobrogea	Dobrogea	Tulcea	Slava Cercheză (Cerkezskaia Slava)	Peştera de la Slava Cercheză	Peştera din Dealul Vişi Bach; Peştera de la Slava Cercheză	1/5013	PK27	28.5538	44.8979	80	8,5	No data	4	2	1	Gruia, 1969a; Gruia,1975; Gruia & Ilie, 2000-2001; Gruia, 2003
